# Supplementary material for: Excitons in metal halide perovskite nanoplatelets: an effective mass description of polaronic, dielectric and quantum confinement effects
Source: Nanoscale Adv. 2023 Oct 6;5(22):6093–101. doi: 10.1039/d3na00592e (PMC10628976; doi:10.1039/d3na00592e)
Supplement: NA-005-D3NA00592E-s001 [file NA-005-D3NA00592E-s001.zip]

Archive with 1 entries (1 files):
- X-Yukawa_chachi.nb
