# Supplementary material for: Excitons in metal halide perovskite nanoplatelets: an effective mass description of polaronic, dielectric and quantum confinement effects
Source: Nanoscale Adv. 2023 Oct 6;5(22):6093–101. doi: 10.1039/d3na00592e (PMC10628976; doi:10.1039/d3na00592e)
Supplement: NA-005-D3NA00592E-s001 [file NA-005-D3NA00592E-s001.zip › X-Yukawa_chachi.nb]

(* Content-type: application/vnd.wolfram.mathematica *)

(*** Wolfram Notebook File ***)
(* http://www.wolfram.com/nb *)

(* CreatedBy='Mathematica 8.0' *)

(*CacheID: 234*)
(* Internal cache information:
NotebookFileLineBreakTest
NotebookFileLineBreakTest
NotebookDataPosition[       157,          7]
NotebookDataLength[    196911,       4891]
NotebookOptionsPosition[    196022,       4860]
NotebookOutlinePosition[    196446,       4876]
CellTagsIndexPosition[    196403,       4873]
WindowFrame->Normal*)

(* Beginning of Notebook Content *)
Notebook[{
Cell["\<\
This file contains supplementary material for  J. L. Movilla, J. Planelles \
and J. I. Climente, \[OpenCurlyDoubleQuote]Excitons in metal halide \
perovskite nanoplatelets: an effective mass description of polaronic, \
dielectric and quantum confinement effects\[CloseCurlyDoubleQuote]\
\>", "Abstract",
 CellChangeTimes->{{3.88492586733219*^9, 3.884925956846204*^9}, {
  3.8849280764590063`*^9, 3.8849280904447455`*^9}, {3.8987782167080607`*^9, 
  3.8987782626394663`*^9}, {3.898778671715873*^9, 3.89877868327176*^9}, {
  3.899346488589175*^9, 3.8993465878901896`*^9}, {3.9049897817601833`*^9, 
  3.904989798612796*^9}}],

Cell[CellGroupData[{

Cell["\<\
Calculation of the ground state energy of single exciton in NPL including 3D \
spatial confinement, QW dielectric confinement, polaronic effects and 2D \
electronic correlation variationally\
\>", "Section",
 CellChangeTimes->{{3.8849234062027073`*^9, 3.8849234458506765`*^9}, {
   3.884923596914486*^9, 3.8849236303606167`*^9}, 3.8849237960836143`*^9, {
   3.8849254667562037`*^9, 3.8849254719867287`*^9}, 3.898778803370517*^9, {
   3.898784375736286*^9, 3.8987843794763513`*^9}},
 TextAlignment->Center],

Cell["Quantum Chemistry Group", "Author",
 CellChangeTimes->{{3.8849238758279495`*^9, 3.8849238929200974`*^9}, 
   3.8849240091809587`*^9, 3.8849245548891354`*^9, {3.884924696819436*^9, 
   3.884924778153673*^9}, {3.8849260124183702`*^9, 3.884926018865917*^9}, {
   3.8987783978758545`*^9, 3.898778418619266*^9}, {3.898778601169345*^9, 
   3.8987786170807114`*^9}}],

Cell[CellGroupData[{

Cell["(Universitat Jaume I)", "Author",
 CellChangeTimes->{{3.8849238758279495`*^9, 3.8849238929200974`*^9}, 
   3.8849240091809587`*^9, 3.8849245548891354`*^9, {3.884924696819436*^9, 
   3.884924778153673*^9}, {3.8849260124183702`*^9, 3.884926018865917*^9}, {
   3.8987783978758545`*^9, 3.898778418619266*^9}, {3.898778601169345*^9, 
   3.8987786135484853`*^9}}],

Cell["", "Institution",
 CellChangeTimes->{{3.8849244942364073`*^9, 3.884924536651311*^9}, {
   3.8849247938973703`*^9, 3.8849247939129696`*^9}, {3.8849248352095194`*^9, 
   3.884924886188017*^9}, 3.8987784284547663`*^9},
 ExpressionUUID -> "db1bd3a4-c147-4775-86d5-2e1947baa277"],

Cell[TextData[StyleBox["2023.07.19",
 FontFamily->"Arial",
 FontSize->14,
 FontWeight->"Plain"]], "Institution",
 CellChangeTimes->{{3.8849244942364073`*^9, 3.884924536651311*^9}, {
  3.8849247938973703`*^9, 3.8849247939129696`*^9}, {3.8849248352095194`*^9, 
  3.884924886167376*^9}, {3.8987784357948446`*^9, 3.8987784434841056`*^9}},
 FontSize->16,
 ExpressionUUID -> "db1bd3a4-c147-4775-86d5-2e1947baa277"]
}, Open  ]],

Cell[CellGroupData[{

Cell["\<\

Written with Mathematica 8.0\
\>", "Subsubsection",
 CellChangeTimes->{{3.87024091046492*^9, 3.870241120160062*^9}, {
   3.8702411513545218`*^9, 3.870241164695159*^9}, {3.8702413444220486`*^9, 
   3.8702414232184486`*^9}, {3.8705033518910875`*^9, 3.870503355758358*^9}, {
   3.870503395007182*^9, 3.8705034543991985`*^9}, {3.8713892508835087`*^9, 
   3.871389289837308*^9}, {3.875587075978082*^9, 3.8755871671957674`*^9}, {
   3.8776750069387665`*^9, 3.877675077922373*^9}, {3.8776751216492653`*^9, 
   3.87767516727923*^9}, 3.884926275770954*^9, {3.884926491246778*^9, 
   3.8849265061088424`*^9}, {3.884928457707595*^9, 3.88492847584061*^9}, {
   3.8987789038208933`*^9, 3.8987789072078695`*^9}}],

Cell[TextData[StyleBox["\t\t\tSee also J. Planelles, Theor. Chem. Acc., 2017, \
136, 81 -Claudio Zicovich memorial- for details of equations",
 FontSize->14]], "Text",
 CellChangeTimes->{{3.87024091046492*^9, 3.870241120160062*^9}, {
   3.8702411513545218`*^9, 3.870241164695159*^9}, {3.8702413444220486`*^9, 
   3.8702414232184486`*^9}, {3.8705033518910875`*^9, 3.870503355758358*^9}, {
   3.870503395007182*^9, 3.8705034543991985`*^9}, {3.8713892508835087`*^9, 
   3.871389289837308*^9}, {3.875587075978082*^9, 3.8755871671957674`*^9}, {
   3.8776750069387665`*^9, 3.877675077922373*^9}, {3.8776751216492653`*^9, 
   3.87767516727923*^9}, 3.884926275770954*^9, {3.884926491246778*^9, 
   3.8849265061088424`*^9}, {3.884928457707595*^9, 3.88492847584061*^9}, {
   3.8987789038208933`*^9, 3.8987789215158663`*^9}, {3.898779008479124*^9, 
   3.8987790149201717`*^9}}],

Cell[BoxData[
 RowBox[{
  RowBox[{"(*", " ", 
   RowBox[{"Clear", " ", "memory"}], " ", "*)"}], "\[IndentingNewLine]", 
  RowBox[{
   RowBox[{"ClearAll", "[", "\"\<Global`*\>\"", "]"}], "\n", 
   RowBox[{"(*", " ", 
    RowBox[{
    "Parameters", " ", "converting", " ", "from", " ", "eV", " ", "and", " ", 
     "length", " ", "input", " ", "units", " ", "to", " ", "atomic", " ", 
     "units"}], " ", "*)"}], "\n", 
   RowBox[{
    RowBox[{"elv", "=", "27.211385"}], ";"}], "\n", 
   RowBox[{
    RowBox[{"ban", "=", 
     RowBox[{"RootApproximant", "[", 
      RowBox[{"5.29177249", ",", "2"}], "]"}]}], ";"}], "\n", 
   RowBox[{"(*", " ", 
    RowBox[{
    "Writing", " ", "ban", " ", "as", " ", "combination", " ", "of", " ", 
     "integers", " ", "allows", " ", "analytical", " ", "integration", " ", 
     "below"}], " ", "*)"}], "\n", 
   StyleBox["\n",
    FontSize->16], 
   StyleBox[
    RowBox[{"(*", " ", 
     RowBox[{"===", "===", "===", "===", "===", "===", "==="}], " ", "*)"}],
    FontSize->16], "\[IndentingNewLine]", 
   StyleBox[
    RowBox[{"(*", "  ", " ", 
     RowBox[{"INPUT", " ", "PARAMETERS"}], "    ", "*)"}],
    FontSize->16], 
   StyleBox["\n",
    FontSize->16], 
   StyleBox[
    RowBox[{"(*", " ", 
     RowBox[{"===", "===", "===", "===", "===", "===", "==="}], " ", "*)"}],
    FontSize->16], 
   StyleBox["\[IndentingNewLine]",
    FontSize->16], 
   RowBox[{"(*", " ", 
    RowBox[{
     RowBox[{
      RowBox[{"NPL", " ", "dimensions"}], " ", "-", " ", 
      RowBox[{"in", " ", "units", " ", "of", " ", "Angs", "*", "10"}], " ", 
      "-"}], " ", ";", " ", 
     RowBox[{"use", " ", "integer", " ", "numbers"}]}], " ", "*)"}], "\n", 
   RowBox[{
    RowBox[{"Lx", "=", "3000"}], ";", 
    RowBox[{"Ly", "=", "3000"}], ";", 
    RowBox[{"Lz", "=", "126"}], ";"}], " ", 
   RowBox[{"(*", " ", 
    RowBox[{"here", " ", 
     RowBox[{"(", 
      RowBox[{"30", " ", "x", " ", "30", " ", "x", " ", "1.26"}], ")"}], " ", 
     "nm", " ", 
     RowBox[{"(", 
      RowBox[{
      "thickness", " ", "equal", " ", "to", " ", "2", " ", "layers", " ", 
       "of", " ", "MAPbI3"}], ")"}]}], " ", "*)"}], "\n", 
   RowBox[{"(*", " ", 
    RowBox[{"===", "===", "===", "===", "===", "===", "==="}], " ", "*)"}], 
   "\n", 
   RowBox[{"(*", " ", 
    RowBox[{"Inner", 
     RowBox[{"(", "1", ")"}], " ", "and", " ", "outer", 
     RowBox[{"(", "2", ")"}], " ", "static", " ", "dielectric", " ", 
     "constants"}], " ", "*)"}], "\[IndentingNewLine]", 
   RowBox[{
    RowBox[{"eps1", "=", "22"}], ";", 
    RowBox[{"eps2", "=", "2"}], ";"}], "\n", 
   RowBox[{"(*", " ", 
    RowBox[{"Inner", " ", "optical", " ", "dielectric", " ", "constant"}], 
    " ", "*)"}], "\[IndentingNewLine]", 
   RowBox[{
    RowBox[{"eps1\[Infinity]", "=", "5.6"}], ";"}], "\n", 
   RowBox[{"(*", " ", 
    RowBox[{
     RowBox[{"===", "===", "===", "===", "===", "===", "==="}], "="}], " ", 
    "*)"}], "\n", 
   RowBox[{"(*", " ", 
    RowBox[{"Effective", " ", 
     RowBox[{"masses", " ", "[", 
      RowBox[{"times", " ", "m0"}], "]"}]}], " ", "*)"}], "\n", 
   RowBox[{
    RowBox[{"mep", "=", "0.19"}], ";", 
    RowBox[{"mez", "=", "0.19"}], ";", 
    RowBox[{"mhp", "=", "0.22"}], ";", 
    RowBox[{"mhz", "=", "0.22"}], ";"}], " ", 
   RowBox[{"(*", " ", 
    RowBox[{"ISOTROPIC", " ", "MASSES", " ", "are", " ", "considered"}], " ", 
    "*)"}], "\n", 
   RowBox[{"(*", " ", 
    RowBox[{
     RowBox[{"===", "===", "===", "===", "===", "===", "==="}], "="}], " ", 
    "*)"}], "\[IndentingNewLine]", 
   RowBox[{"(*", " ", 
    RowBox[{"Optical", " ", "phonon", " ", "energy", " ", 
     RowBox[{"(", "eV", ")"}]}], " ", "*)"}], "\n", 
   RowBox[{
    RowBox[{"ELO", "=", 
     RowBox[{"16.5", "*", 
      RowBox[{"10", "^", 
       RowBox[{"-", "3"}]}]}]}], ";"}], " ", "\n", 
   RowBox[{"(*", " ", 
    RowBox[{
     RowBox[{"===", "===", "===", "===", "===", "===", "==="}], "="}], " ", 
    "*)"}], "\[IndentingNewLine]", 
   RowBox[{"(*", " ", "OPTIONS", " ", "*)"}], "\[IndentingNewLine]", 
   RowBox[{
    RowBox[{"diel", "=", "1"}], ";"}], "       ", 
   RowBox[{"(*", " ", 
    RowBox[{
     RowBox[{
      RowBox[{"Options", ":", " ", "diel"}], "=", 
      RowBox[{
      "1", " ", "takes", " ", "into", " ", "account", " ", "dielectric", " ", 
       RowBox[{"confinement", ".", " ", "Otherwise"}]}]}], ",", " ", 
     RowBox[{
     "only", " ", "direct", " ", "terms", " ", "are", " ", "cosidered"}]}], 
    " ", "*)"}], "\n", 
   RowBox[{
    RowBox[{"Yukawa", "=", "1"}], ";"}], "     ", 
   RowBox[{"(*", " ", 
    RowBox[{
     RowBox[{
      RowBox[{"Options", ":", " ", "Yukawa"}], "=", 
      RowBox[{
      "1", " ", "includes", " ", "Yukawa", " ", "terms", " ", "in", " ", 
       "the", " ", 
       RowBox[{"hamiltonian", ".", " ", "Otherwise"}]}]}], ",", " ", 
     RowBox[{"Yukawa", " ", "terms", " ", "are", " ", "ignored"}]}], " ", 
    "*)"}], "\n", 
   RowBox[{
    RowBox[{"Vtype", "=", "\"\<Haken\>\""}], ";", "   ", 
    RowBox[{"(*", " ", 
     RowBox[{
      RowBox[{"Options", ":", " ", "Vtype"}], "=", 
      RowBox[{
       RowBox[{"\"\<Haken\>\"", " ", "or", " ", "Vtype"}], "=", 
       "\"\<Bajaj\>\""}]}], " ", "*)"}], "\n", 
    RowBox[{"(*", " ", 
     RowBox[{
      RowBox[{"===", "===", "===", "===", "===", "===", "==="}], "="}], " ", 
     "*)"}], "\[IndentingNewLine]", 
    RowBox[{"(*", " ", 
     RowBox[{"Variational", " ", "parameter", " ", "range"}], " ", "*)"}], 
    "\n", 
    RowBox[{"(*", " ", 
     RowBox[{
      RowBox[{
       RowBox[{"3", " ", "scans", " ", "are", " ", 
        RowBox[{"performed", ":", " ", 
         RowBox[{
         "A", " ", "first", " ", "one", " ", "with", " ", "a", " ", "step", 
          " ", "width"}]}]}], " ", "=", " ", "\[Alpha]step"}], ",", " ", 
      RowBox[{"and", " ", "two", " ", "refinations"}], ",", " ", 
      RowBox[{
      "with", " ", "\[Alpha]step1", " ", "and", " ", "\[Alpha]step2"}]}], " ",
      "*)"}], "\n", 
    RowBox[{"\[Alpha]min", "=", "0.5"}], ";", 
    RowBox[{"\[Alpha]max", "=", "5"}], ";"}], "\n", 
   RowBox[{
    RowBox[{"\[Alpha]step", "=", "0.3"}], ";"}], "\n", 
   RowBox[{
    RowBox[{"\[Alpha]step1", "=", "0.1"}], ";"}], "\n", 
   RowBox[{
    RowBox[{"\[Alpha]step2", "=", "0.02"}], ";"}], "\n", 
   RowBox[{"(*", " ", 
    RowBox[{
     RowBox[{"===", "===", "===", "===", "===", "===", "==="}], "="}], " ", 
    "*)"}], "\n", 
   RowBox[{"(*", " ", 
    RowBox[{
    "Cutoffs", " ", "in", " ", "the", " ", "calculation", " ", "of", " ", 
     "Coulomb", " ", "and", " ", "Yukawa", " ", "integrals"}], " ", "*)"}], 
   "\[IndentingNewLine]", 
   RowBox[{
    RowBox[{"nC", "=", "10"}], ";", 
    RowBox[{"nY", "=", "10"}], ";"}], 
   StyleBox["\[IndentingNewLine]",
    FontSize->16], 
   StyleBox[
    RowBox[{"(*", " ", 
     RowBox[{"===", "===", "===", "===", "===", "===", "===", "=="}], " ", 
     "*)"}],
    FontSize->16], 
   StyleBox["\[IndentingNewLine]",
    FontSize->16], 
   StyleBox[
    RowBox[{"(*", " ", 
     RowBox[{"END", " ", "OF", " ", "INPUT", " ", "PARAMETERS"}], " ", "*)"}],
    FontSize->16], "\n", 
   StyleBox[
    RowBox[{"(*", " ", 
     RowBox[{"===", "===", "===", "===", "===", "===", "===", "=="}], " ", 
     "*)"}],
    FontSize->16], "\n", "\[IndentingNewLine]", 
   StyleBox[
    RowBox[{"(*", " ", 
     RowBox[{
     "Internal", " ", "definitions", " ", "and", " ", "unit", " ", 
      "conversion"}], " ", "*)"}],
    FontSize->16], "\[IndentingNewLine]", "\[IndentingNewLine]", 
   RowBox[{
    RowBox[{"If", "[", 
     RowBox[{
      RowBox[{"Yukawa", "==", "1"}], ",", 
      RowBox[{"Yukawa", "=", "\"\<ON\>\""}], ",", 
      RowBox[{"Yukawa", "=", "\"\<OFF\>\""}]}], "]"}], ";"}], "\n", 
   RowBox[{
    RowBox[{"Lx", "=", 
     RowBox[{"Lx", "/", "ban"}]}], ";", 
    RowBox[{"Ly", "=", 
     RowBox[{"Ly", "/", "ban"}]}], ";", 
    RowBox[{"Lz", "=", 
     RowBox[{"Lz", "/", "ban"}]}], ";"}], "\n", 
   RowBox[{
    RowBox[{"kx", "=", 
     RowBox[{"Pi", "/", "Lx"}]}], ";", 
    RowBox[{"ky", "=", 
     RowBox[{"Pi", "/", "Ly"}]}], ";", 
    RowBox[{"kz", "=", 
     RowBox[{"Pi", "/", "Lz"}]}], ";"}], "\n", 
   RowBox[{
    RowBox[{"mup", "=", 
     RowBox[{"mep", "*", 
      RowBox[{"mhp", "/", 
       RowBox[{"(", 
        RowBox[{"mep", "+", "mhp"}], ")"}]}]}]}], ";", 
    RowBox[{"muz", "=", 
     RowBox[{"mez", "*", 
      RowBox[{"mhz", "/", 
       RowBox[{"(", 
        RowBox[{"mez", "+", "mhz"}], ")"}]}]}]}], ";", " ", 
    RowBox[{"(*", " ", 
     RowBox[{"reduced", " ", "masses"}], " ", "*)"}], "\n", 
    RowBox[{"ELO", "=", 
     RowBox[{"ELO", "/", "elv"}]}], ";"}], "\n", 
   RowBox[{"(*", " ", 
    RowBox[{
    "Calculate", " ", "electron", " ", "and", " ", "hole", " ", "polaron", 
     " ", "radii"}], " ", "*)"}], "\n", 
   RowBox[{
    RowBox[{"le", "=", 
     RowBox[{
      RowBox[{"Sqrt", "[", 
       RowBox[{"me", "/", "ELO"}], "]"}], "/.", 
      RowBox[{"me", "->", "mez"}]}]}], ";"}], "\n", 
   RowBox[{
    RowBox[{"lh", "=", 
     RowBox[{
      RowBox[{"Sqrt", "[", 
       RowBox[{"mh", "/", "ELO"}], "]"}], "/.", 
      RowBox[{"mh", "->", "mhz"}]}]}], ";"}], "\n", "\n", 
   RowBox[{"(*", " ", 
    RowBox[{
     RowBox[{"Define", " ", "pseudo"}], "-", 
     RowBox[{"dielectric", " ", "constants", " ", "for", " ", "Yukawa"}], "-", 
     RowBox[{"type", " ", "potentials"}]}], " ", "*)"}], "\n", 
   RowBox[{
    RowBox[{"eQW", "=", 
     RowBox[{"Which", "[", 
      RowBox[{
       RowBox[{"Vtype", "==", "\"\<Haken\>\""}], ",", 
       RowBox[{"eps1", "*", 
        RowBox[{"eps1\[Infinity]", "/", 
         RowBox[{"(", 
          RowBox[{"eps1", "-", "eps1\[Infinity]"}], ")"}]}]}], ",", 
       RowBox[{"Vtype", "==", "\"\<Bajaj\>\""}], ",", 
       RowBox[{
        RowBox[{
         RowBox[{"(", 
          RowBox[{"eps1\[Infinity]", "/", "eps1"}], ")"}], "^", 
         RowBox[{"(", 
          RowBox[{
           RowBox[{"-", "3"}], "/", "5"}], ")"}]}], "*", "eps1", "*", 
        RowBox[{"eps1\[Infinity]", "/", 
         RowBox[{"(", 
          RowBox[{"eps1", "-", "eps1\[Infinity]"}], ")"}]}]}], ",", "\n", 
       "True", ",", 
       RowBox[{
       "Print", "[", "\"\<Warning: Vtype must be 'Haken' or 'Bajaj'\>\"", 
        "]"}]}], "]"}]}], ";"}], "\n", 
   RowBox[{
    RowBox[{"eout", "=", "eps2"}], ";"}], "\n", 
   RowBox[{"(*", " ", 
    RowBox[{
     RowBox[{"===", "===", "===", "===", "===", "===", "==="}], "="}], " ", 
    "*)"}]}]}]], "Input",
 CellChangeTimes->{{3.8986612620059032`*^9, 3.8986612667362423`*^9}, {
   3.8986612981102333`*^9, 3.8986613129759903`*^9}, {3.8986614901138525`*^9, 
   3.898661628783*^9}, {3.898661674268835*^9, 3.8986616853580637`*^9}, {
   3.898661728755086*^9, 3.898661830658987*^9}, {3.898661921423094*^9, 
   3.898661925521055*^9}, {3.898662032238801*^9, 3.898662042071128*^9}, {
   3.898662080997096*^9, 3.8986621143164177`*^9}, {3.8986621649000854`*^9, 
   3.8986622798354893`*^9}, {3.8986623508533216`*^9, 
   3.8986623881611757`*^9}, {3.898662419848749*^9, 3.8986624688740826`*^9}, {
   3.8986625513683786`*^9, 3.898662684616823*^9}, {3.898662743690694*^9, 
   3.8986628499154363`*^9}, {3.898662920522934*^9, 3.898662989778591*^9}, 
   3.8986630624223127`*^9, {3.898664128929407*^9, 3.8986641319241314`*^9}, {
   3.8986641725635767`*^9, 3.8986642840920753`*^9}, {3.8986643312385855`*^9, 
   3.89866449104974*^9}, 3.898685548515959*^9, {3.898685582614525*^9, 
   3.8986855873543315`*^9}, {3.8987545967282925`*^9, 3.898754615087028*^9}, {
   3.898754647963978*^9, 3.8987547366100483`*^9}, {3.8987548485322375`*^9, 
   3.898754970033607*^9}, {3.898761077971227*^9, 3.89876108640026*^9}, {
   3.8987779907022867`*^9, 3.8987780022382097`*^9}, {3.8987787096001067`*^9, 
   3.898778734838955*^9}, {3.9049898753689957`*^9, 3.9049898798664684`*^9}, {
   3.904989954327133*^9, 3.904989969223751*^9}, {3.904990015255848*^9, 
   3.904990107486119*^9}}],

Cell[BoxData[
 RowBox[{
  StyleBox[
   RowBox[{"(*", " ", "Calculations", " ", "*)"}],
   FontSize->16], " ", "\n", "\n", 
  RowBox[{"(*", " ", 
   RowBox[{
   "Expand", " ", "the", " ", "Yukawa", " ", "exponential", " ", "in", " ", 
    "terms", " ", "of", " ", 
    RowBox[{"(", "5", ")"}], " ", "Gaussian", " ", "functions"}], " ", "*)"}],
   "\n", 
  RowBox[{
   RowBox[{
    RowBox[{
     RowBox[{"fYp", "[", "rp_", "]"}], "=", 
     RowBox[{"Exp", "[", 
      RowBox[{"-", "rp"}], "]"}]}], ";", "  ", 
    RowBox[{"(*", " ", 
     RowBox[{
      RowBox[{
      "Here", " ", "rp", " ", "is", " ", "in", " ", "units", " ", "of", " ", 
       "the", " ", "polaron", " ", "radius", " ", "lp", " ", 
       RowBox[{
        RowBox[{"(", 
         RowBox[{
          RowBox[{"i", ".", "e", "."}], ",", " ", 
          RowBox[{"rp", " ", "=", " ", 
           RowBox[{"r", "/", "lp"}]}]}], ")"}], ".", " ", "Otherwise"}]}], 
      ",", " ", 
      RowBox[{
      "the", " ", "fitting", " ", "does", " ", "not", " ", "converge", " ", 
       RowBox[{"efficiently", "."}]}]}], " ", "*)"}], "\n", 
    RowBox[{"m", "=", "1"}], ";"}], "\n", 
   RowBox[{
    RowBox[{"sto", "=", 
     RowBox[{"{", "}"}]}], ";", 
    RowBox[{"n", "=", "1000"}], ";", 
    RowBox[{"rf", "=", "10"}], ";"}], "\n", 
   RowBox[{
    RowBox[{"For", "[", 
     RowBox[{
      RowBox[{"i", "=", "0"}], ",", 
      RowBox[{"i", "<=", "n"}], ",", 
      RowBox[{"i", "++"}], ",", "\n", 
      RowBox[{
       RowBox[{"rr", "=", 
        RowBox[{"i", "*", 
         RowBox[{"rf", "/", "n"}]}]}], ";", "\n", 
       RowBox[{"sto", "=", 
        RowBox[{"AppendTo", "[", 
         RowBox[{"sto", ",", 
          RowBox[{"{", 
           RowBox[{"rr", ",", 
            RowBox[{"fYp", "[", "rr", "]"}]}], "}"}]}], "]"}]}]}]}], "]"}], 
    ";"}], "\n", "\n", 
   RowBox[{
    RowBox[{"sol", "=", 
     RowBox[{"FindFit", "[", 
      RowBox[{"sto", ",", 
       RowBox[{
        RowBox[{"a1", "*", 
         RowBox[{"Exp", "[", 
          RowBox[{
           RowBox[{"-", "b1"}], "*", 
           RowBox[{"rp", "^", "2"}]}], "]"}]}], "+", 
        RowBox[{"a2", "*", 
         RowBox[{"Exp", "[", 
          RowBox[{
           RowBox[{"-", "b2"}], "*", 
           RowBox[{"rp", "^", "2"}]}], "]"}]}], "+", 
        RowBox[{"a3", "*", 
         RowBox[{"Exp", "[", 
          RowBox[{
           RowBox[{"-", "b3"}], "*", 
           RowBox[{"rp", "^", "2"}]}], "]"}]}], "+", 
        RowBox[{"a4", "*", 
         RowBox[{"Exp", "[", 
          RowBox[{
           RowBox[{"-", "b4"}], "*", 
           RowBox[{"rp", "^", "2"}]}], "]"}]}], "+", 
        RowBox[{"a5", "*", 
         RowBox[{"Exp", "[", 
          RowBox[{
           RowBox[{"-", "b5"}], "*", 
           RowBox[{"rp", "^", "2"}]}], "]"}]}]}], ",", 
       RowBox[{"{", 
        RowBox[{"a1", ",", "a2", ",", "a3", ",", "a4", ",", "a5", ",", 
         RowBox[{"{", 
          RowBox[{"b1", ",", "1"}], "}"}], ",", 
         RowBox[{"{", 
          RowBox[{"b2", ",", "2"}], "}"}], ",", 
         RowBox[{"{", 
          RowBox[{"b3", ",", "5"}], "}"}], ",", 
         RowBox[{"{", 
          RowBox[{"b4", ",", "2"}], "}"}], ",", 
         RowBox[{"{", 
          RowBox[{"b5", ",", "7"}], "}"}]}], "}"}], ",", "rp"}], "]"}]}], 
    ";"}], "\n", 
   RowBox[{
    RowBox[{"alist", "=", 
     RowBox[{
      RowBox[{"{", 
       RowBox[{"a1", ",", "a2", ",", "a3", ",", "a4", ",", "a5"}], "}"}], "/.",
       "sol"}]}], ";"}], "\n", 
   RowBox[{
    RowBox[{"blist", "=", 
     RowBox[{
      RowBox[{"{", 
       RowBox[{"b1", ",", "b2", ",", "b3", ",", "b4", ",", "b5"}], "}"}], "/.",
       "sol"}]}], ";"}], "\n", 
   RowBox[{
    RowBox[{"bliste", "=", 
     RowBox[{"blist", "/", 
      RowBox[{"le", "^", "2"}]}]}], ";"}], "\[IndentingNewLine]", 
   RowBox[{
    RowBox[{"blisth", "=", 
     RowBox[{"blist", "/", 
      RowBox[{"lh", "^", "2"}]}]}], ";"}], "\n", "\[IndentingNewLine]", 
   RowBox[{"(*", " ", 
    RowBox[{"===", "===", "===", "===", "===", "===", "===", "==="}], " ", 
    "*)"}], "\[IndentingNewLine]", 
   RowBox[{"(*", " ", 
    RowBox[{
     RowBox[{
      RowBox[{"COULOMB", " ", "Self"}], "-", "energy", " ", "-", 
      RowBox[{"same", " ", "for", " ", "electron", " ", "or", " ", "hole"}], 
      "-", " ", 
      RowBox[{"see", " ", "Takagahara", " ", "PRB", " ", "40"}]}], ",", " ", 
     "12359", ",", " ", 
     RowBox[{"atomic", " ", "units"}]}], " ", "*)"}], "\[IndentingNewLine]", 
   RowBox[{
    RowBox[{"If", "[", 
     RowBox[{
      RowBox[{"diel", "==", "1"}], ",", "\[IndentingNewLine]", 
      RowBox[{
       RowBox[{
        RowBox[{"q", "[", "n_", "]"}], ":=", 
        RowBox[{
         RowBox[{"(", 
          RowBox[{
           RowBox[{"(", 
            RowBox[{"eps1", "-", "eps2"}], ")"}], "/", 
           RowBox[{"(", 
            RowBox[{"eps1", "+", "eps2"}], ")"}]}], ")"}], "^", 
         RowBox[{"Abs", "[", "n", "]"}]}]}], ";", "\[IndentingNewLine]", 
       RowBox[{
        RowBox[{"term", "[", 
         RowBox[{"n_", ",", "z_"}], "]"}], ":=", 
        RowBox[{"If", "[", 
         RowBox[{
          RowBox[{"n", "==", "0"}], ",", "0", ",", 
          RowBox[{
           RowBox[{"q", "[", "n", "]"}], "/", 
           RowBox[{"(", 
            RowBox[{"2", "*", "eps1", "*", 
             RowBox[{"Sqrt", "[", 
              RowBox[{
               RowBox[{"(", 
                RowBox[{"z", "-", 
                 RowBox[{"z", "*", 
                  RowBox[{
                   RowBox[{"(", 
                    RowBox[{"-", "1"}], ")"}], "^", "n"}]}], "-", 
                 RowBox[{"n", "*", "Pi"}]}], ")"}], "^", "2"}], "]"}]}], 
            ")"}]}]}], "]"}]}], ";", "\[IndentingNewLine]", 
       RowBox[{"nt", "=", "50"}], ";", " ", 
       RowBox[{"(*", " ", 
        RowBox[{
         RowBox[{
         "number", " ", "of", " ", "terms", " ", "in", " ", "the", " ", 
          "self"}], "-", 
         RowBox[{"energy", " ", "potential", " ", "expansion"}]}], " ", 
        "*)"}], "\[IndentingNewLine]", 
       RowBox[{
        RowBox[{"Pself", "[", "z_", "]"}], "=", 
        RowBox[{
         UnderoverscriptBox["\[Sum]", 
          RowBox[{"n", "=", 
           RowBox[{"-", "nt"}]}], "nt"], 
         RowBox[{"term", "[", 
          RowBox[{"n", ",", "z"}], "]"}]}]}], ";", "\[IndentingNewLine]", 
       RowBox[{"delta", "=", 
        RowBox[{"10", "^", 
         RowBox[{"-", "12"}]}]}], ";", "\[IndentingNewLine]", 
       RowBox[{"self", "=", 
        RowBox[{"NIntegrate", "[", 
         RowBox[{
          RowBox[{
           RowBox[{
            RowBox[{"Cos", "[", "z", "]"}], "^", "2"}], " ", 
           RowBox[{"Pself", "[", "z", "]"}]}], ",", 
          RowBox[{"{", 
           RowBox[{"z", ",", 
            RowBox[{
             RowBox[{
              RowBox[{"-", "Pi"}], "/", "2"}], "+", "delta"}], ",", 
            RowBox[{
             RowBox[{"Pi", "/", "2"}], "-", "delta"}]}], "}"}]}], "]"}]}], 
       ";", "\[IndentingNewLine]", 
       RowBox[{"pot", "=", 
        RowBox[{"self", "/", 
         RowBox[{"(", 
          RowBox[{"Lz", "/", "2"}], ")"}]}]}], ";"}], "\[IndentingNewLine]", 
      ",", "\[IndentingNewLine]", 
      RowBox[{
       RowBox[{"pot", "=", "0"}], ";"}]}], "\[IndentingNewLine]", "]"}], 
    ";"}], "\[IndentingNewLine]", "\[IndentingNewLine]", 
   RowBox[{"(*", " ", 
    RowBox[{"===", "===", "===", "===", "===", "===", "===", "==="}], " ", 
    "*)"}], "\[IndentingNewLine]", 
   RowBox[{"(*", " ", 
    RowBox[{
     RowBox[{
      RowBox[{
      "YUKAWA", " ", "electron", " ", "and", " ", "hole", " ", "self"}], "-", 
      "energies"}], ",", " ", 
     RowBox[{"atomic", " ", "units"}]}], " ", "*)"}], "\[IndentingNewLine]", 
   RowBox[{
    RowBox[{"If", "[", 
     RowBox[{
      RowBox[{
       RowBox[{"diel", "==", "1"}], "&&", 
       RowBox[{"Yukawa", "==", "\"\<ON\>\""}]}], ",", "\[IndentingNewLine]", 
      RowBox[{
       RowBox[{
        RowBox[{"q", "[", "n_", "]"}], ":=", 
        RowBox[{
         RowBox[{"(", 
          RowBox[{
           RowBox[{"(", 
            RowBox[{"eQW", "-", "eout"}], ")"}], "/", 
           RowBox[{"(", 
            RowBox[{"eQW", "+", "eout"}], ")"}]}], ")"}], "^", 
         RowBox[{"Abs", "[", "n", "]"}]}]}], ";", 
       RowBox[{
        RowBox[{"term", "[", 
         RowBox[{"n_", ",", "z_", ",", "lp_"}], "]"}], ":=", 
        RowBox[{"If", "[", 
         RowBox[{
          RowBox[{"n", "==", "0"}], ",", "0", ",", 
          RowBox[{
           RowBox[{"q", "[", "n", "]"}], "*", 
           RowBox[{
            RowBox[{"Exp", "[", 
             RowBox[{
              RowBox[{"-", 
               RowBox[{"(", 
                RowBox[{"1", "/", 
                 RowBox[{"(", 
                  RowBox[{"kz", "*", "lp"}], ")"}]}], ")"}]}], "*", 
              RowBox[{"Sqrt", "[", 
               RowBox[{
                RowBox[{"(", 
                 RowBox[{"z", "-", 
                  RowBox[{"z", "*", 
                   RowBox[{
                    RowBox[{"(", 
                    RowBox[{"-", "1"}], ")"}], "^", "n"}]}], "-", 
                  RowBox[{"n", "*", "Pi"}]}], ")"}], "^", "2"}], "]"}]}], 
             "]"}], "/", 
            RowBox[{"(", 
             RowBox[{"2", "*", "eQW", "*", 
              RowBox[{"Sqrt", "[", 
               RowBox[{
                RowBox[{"(", 
                 RowBox[{"z", "-", 
                  RowBox[{"z", "*", 
                   RowBox[{
                    RowBox[{"(", 
                    RowBox[{"-", "1"}], ")"}], "^", "n"}]}], "-", 
                  RowBox[{"n", "*", "Pi"}]}], ")"}], "^", "2"}], "]"}]}], 
             ")"}]}]}]}], "]"}]}], ";", 
       RowBox[{"nt", "=", "50"}], ";", " ", 
       RowBox[{"(*", " ", 
        RowBox[{
         RowBox[{
         "number", " ", "of", " ", "terms", " ", "in", " ", "the", " ", 
          "self"}], "-", 
         RowBox[{"energy", " ", "potential", " ", "expansion"}]}], " ", 
        "*)"}], "\[IndentingNewLine]", 
       RowBox[{
        RowBox[{"Pself", "[", "z_", "]"}], "=", 
        RowBox[{
         UnderoverscriptBox["\[Sum]", 
          RowBox[{"n", "=", 
           RowBox[{"-", "nt"}]}], "nt"], 
         RowBox[{"term", "[", 
          RowBox[{"n", ",", "z", ",", "le"}], "]"}]}]}], ";", 
       "\[IndentingNewLine]", 
       RowBox[{"delta", "=", 
        RowBox[{"10", "^", 
         RowBox[{"-", "12"}]}]}], ";", "\[IndentingNewLine]", 
       RowBox[{"self", "=", 
        RowBox[{"NIntegrate", "[", 
         RowBox[{
          RowBox[{
           RowBox[{
            RowBox[{"Cos", "[", "z", "]"}], "^", "2"}], " ", 
           RowBox[{"Pself", "[", "z", "]"}]}], ",", 
          RowBox[{"{", 
           RowBox[{"z", ",", 
            RowBox[{
             RowBox[{
              RowBox[{"-", "Pi"}], "/", "2"}], "+", "delta"}], ",", 
            RowBox[{
             RowBox[{"Pi", "/", "2"}], "-", "delta"}]}], "}"}]}], "]"}]}], 
       ";", "\[IndentingNewLine]", 
       RowBox[{"potYe", "=", 
        RowBox[{"self", "/", 
         RowBox[{"(", 
          RowBox[{"Lz", "/", "2"}], ")"}]}]}], ";", "\[IndentingNewLine]", 
       RowBox[{
        RowBox[{"Pself", "[", "z_", "]"}], "=", 
        RowBox[{
         UnderoverscriptBox["\[Sum]", 
          RowBox[{"n", "=", 
           RowBox[{"-", "nt"}]}], "nt"], 
         RowBox[{"term", "[", 
          RowBox[{"n", ",", "z", ",", "lh"}], "]"}]}]}], ";", 
       "\[IndentingNewLine]", 
       RowBox[{"delta", "=", 
        RowBox[{"10", "^", 
         RowBox[{"-", "12"}]}]}], ";", "\[IndentingNewLine]", 
       RowBox[{"self", "=", 
        RowBox[{"NIntegrate", "[", 
         RowBox[{
          RowBox[{
           RowBox[{
            RowBox[{"Cos", "[", "z", "]"}], "^", "2"}], " ", 
           RowBox[{"Pself", "[", "z", "]"}]}], ",", 
          RowBox[{"{", 
           RowBox[{"z", ",", 
            RowBox[{
             RowBox[{
              RowBox[{"-", "Pi"}], "/", "2"}], "+", "delta"}], ",", 
            RowBox[{
             RowBox[{"Pi", "/", "2"}], "-", "delta"}]}], "}"}]}], "]"}]}], 
       ";", "\[IndentingNewLine]", 
       RowBox[{"potYh", "=", 
        RowBox[{"self", "/", 
         RowBox[{"(", 
          RowBox[{"Lz", "/", "2"}], ")"}]}]}], ";"}], "\[IndentingNewLine]", 
      ",", "\[IndentingNewLine]", 
      RowBox[{
       RowBox[{"potYe", "=", "0"}], ";", 
       RowBox[{"potYh", "=", "0"}], ";"}]}], "\[IndentingNewLine]", "]"}], 
    ";"}]}]}]], "Input",
 CellChangeTimes->{{3.8987779507809067`*^9, 3.8987779516576033`*^9}}],

Cell[BoxData[
 RowBox[{
  RowBox[{"(*", " ", 
   RowBox[{
    RowBox[{"===", "===", "===", "===", "===", "===", "===", "==="}], "="}], 
   " ", "*)"}], "\n", 
  RowBox[{"(*", " ", 
   RowBox[{
   "First", " ", "SCAN", " ", "over", " ", "values", " ", "of", " ", 
    "variational", " ", "parameter", " ", "\[Alpha]", " ", "and", " ", "save",
     " ", "total", " ", "energy", " ", "on", " ", "list"}], " ", "*)"}], "\n", 
  RowBox[{"(*", " ", 
   RowBox[{
    RowBox[{"===", "===", "===", "===", "===", "===", "===", "==="}], "="}], 
   " ", "*)"}], "\[IndentingNewLine]", 
  RowBox[{
   RowBox[{
    RowBox[{"scan", "=", 
     RowBox[{"{", "}"}]}], ";", 
    RowBox[{"ii", "=", "1"}], ";"}], "\n", 
   RowBox[{
    RowBox[{"For", "[", 
     RowBox[{
      RowBox[{"\[Alpha]", "=", "\[Alpha]min"}], ",", 
      RowBox[{"\[Alpha]", "<=", "\[Alpha]max"}], ",", 
      RowBox[{"\[Alpha]", "=", 
       RowBox[{"\[Alpha]", "+", "\[Alpha]step"}]}], ",", 
      "\[IndentingNewLine]", 
      RowBox[{
       RowBox[{"a", "=", 
        RowBox[{"2", "*", "\[Alpha]", "*", 
         RowBox[{"mup", "/", "eps1"}]}]}], ";", " ", "\[IndentingNewLine]", 
       RowBox[{"(*", " ", 
        RowBox[{"Calculate", " ", "kinetic", " ", "energy", " ", 
         RowBox[{"(", 
          RowBox[{"a", ".", "u", "."}], ")"}]}], " ", "*)"}], 
       "\[IndentingNewLine]", 
       RowBox[{"kinet", "=", 
        RowBox[{
         RowBox[{
          RowBox[{"kx", "^", "2"}], "/", 
          RowBox[{"(", 
           RowBox[{"2", "*", "mup"}], ")"}]}], "+", 
         RowBox[{
          RowBox[{"ky", "^", "2"}], "/", 
          RowBox[{"(", 
           RowBox[{"2", "*", "mup"}], ")"}]}], "+", 
         RowBox[{
          RowBox[{"kz", "^", "2"}], "/", 
          RowBox[{"(", 
           RowBox[{"2", "*", "muz"}], ")"}]}], "+", 
         RowBox[{
          RowBox[{"a", "^", "2"}], "/", 
          RowBox[{"(", 
           RowBox[{"2", "*", "mup"}], ")"}]}]}]}], ";", "\[IndentingNewLine]", 
       RowBox[{"(*", " ", 
        RowBox[{
         RowBox[{"Calculate", " ", "norm"}], " ", "=", " ", 
         RowBox[{
          RowBox[{"<", "F"}], "|", 
          RowBox[{"F", ">"}]}]}], " ", "*)"}], "\[IndentingNewLine]", 
       RowBox[{
        RowBox[{"g", "[", "x_", "]"}], ":=", 
        RowBox[{
         RowBox[{
          RowBox[{"(", 
           RowBox[{"Pi", "-", "x"}], ")"}], " ", 
          RowBox[{"(", 
           RowBox[{"2", "+", 
            RowBox[{"Cos", "[", 
             RowBox[{"2", " ", "x"}], "]"}]}], ")"}]}], "+", 
         RowBox[{
          RowBox[{"3", "/", "2"}], " ", 
          RowBox[{"Sin", "[", 
           RowBox[{"2", "x"}], "]"}]}]}]}], ";", "\[IndentingNewLine]", 
       RowBox[{"Norm2z", "=", 
        RowBox[{"Integrate", "[", 
         RowBox[{
          RowBox[{
           RowBox[{
            RowBox[{"Cos", "[", 
             RowBox[{"kz", " ", "ze"}], "]"}], "^", "2"}], " ", 
           RowBox[{
            RowBox[{"Cos", "[", 
             RowBox[{"kz", " ", "zh"}], "]"}], "^", "2"}]}], ",", 
          RowBox[{"{", 
           RowBox[{"ze", ",", 
            RowBox[{
             RowBox[{"-", "Lz"}], "/", "2"}], ",", 
            RowBox[{"Lz", "/", "2"}]}], "}"}], ",", 
          RowBox[{"{", 
           RowBox[{"zh", ",", 
            RowBox[{
             RowBox[{"-", "Lz"}], "/", "2"}], ",", 
            RowBox[{"Lz", "/", "2"}]}], "}"}]}], "]"}]}], ";", 
       "\[IndentingNewLine]", 
       RowBox[{"norm", "=", 
        RowBox[{"Norm2z", " ", 
         RowBox[{
          RowBox[{"(", 
           RowBox[{"Lx", "/", "Pi"}], ")"}], "^", "2"}], " ", 
         RowBox[{
          RowBox[{"(", 
           RowBox[{"Ly", "/", "Pi"}], ")"}], "^", "2"}], " ", 
         RowBox[{"1", "/", 
          RowBox[{"2", "^", "4"}]}], " ", 
         RowBox[{"NIntegrate", "[", 
          RowBox[{
           RowBox[{
            RowBox[{"g", "[", "x", "]"}], " ", 
            RowBox[{"g", "[", "y", "]"}], " ", 
            RowBox[{"Exp", "[", 
             RowBox[{
              RowBox[{"-", "2"}], " ", "a", " ", 
              RowBox[{"Sqrt", "[", 
               RowBox[{
                RowBox[{
                 RowBox[{"(", 
                  RowBox[{"x", "/", "kx"}], ")"}], "^", "2"}], "+", 
                RowBox[{
                 RowBox[{"(", 
                  RowBox[{"y", "/", "ky"}], ")"}], "^", "2"}]}], "]"}]}], 
             "]"}]}], ",", 
           RowBox[{"{", 
            RowBox[{"x", ",", "0", ",", "Pi"}], "}"}], ",", 
           RowBox[{"{", 
            RowBox[{"y", ",", "0", ",", "Pi"}], "}"}]}], "]"}]}]}], ";", "\n",
        "\[IndentingNewLine]", 
       RowBox[{"(*", " ", 
        RowBox[{
        "===", "===", "===", "===", "===", "===", "===", "===", "=="}], " ", 
        "*)"}], "\[IndentingNewLine]", 
       RowBox[{"(*", " ", 
        RowBox[{
         RowBox[{"Coulomb", " ", "term"}], ",", " ", 
         RowBox[{"atomic", " ", "units"}]}], " ", "*)"}], 
       "\[IndentingNewLine]", 
       RowBox[{
        RowBox[{"q", "[", "n_", "]"}], ":=", 
        RowBox[{
         RowBox[{"(", 
          RowBox[{
           RowBox[{"(", 
            RowBox[{"eps1", "-", "eps2"}], ")"}], "/", 
           RowBox[{"(", 
            RowBox[{"eps1", "+", "eps2"}], ")"}]}], ")"}], "^", 
         RowBox[{"Abs", "[", "n", "]"}]}]}], ";", "\[IndentingNewLine]", 
       RowBox[{
        RowBox[{"term5", "[", 
         RowBox[{"n_", ",", "ze_", ",", "zh_"}], "]"}], ":=", 
        RowBox[{"If", "[", 
         RowBox[{
          RowBox[{
           RowBox[{"Abs", "[", "n", "]"}], "<=", "5"}], ",", 
          RowBox[{
           RowBox[{"q", "[", "n", "]"}], "/", 
           RowBox[{"(", 
            RowBox[{"eps1", "*", 
             RowBox[{"Sqrt", "[", 
              RowBox[{
               RowBox[{
                RowBox[{"(", 
                 RowBox[{"x", "/", "kx"}], ")"}], "^", "2"}], "+", 
               RowBox[{
                RowBox[{"(", 
                 RowBox[{"y", "/", "ky"}], ")"}], "^", "2"}], "+", 
               RowBox[{
                RowBox[{"1", "/", 
                 RowBox[{"kz", "^", "2"}]}], " ", 
                RowBox[{
                 RowBox[{"(", 
                  RowBox[{"ze", "-", 
                   RowBox[{"zh", "*", 
                    RowBox[{
                    RowBox[{"(", 
                    RowBox[{"-", "1"}], ")"}], "^", "n"}]}], "-", 
                   RowBox[{"n", "*", "Pi"}]}], ")"}], "^", "2"}]}]}], "]"}]}],
             ")"}]}], ",", 
          RowBox[{
           RowBox[{"q", "[", "n", "]"}], "/", 
           RowBox[{"(", 
            RowBox[{"eps1", "*", 
             RowBox[{"Sqrt", "[", 
              RowBox[{
               RowBox[{
                RowBox[{"(", 
                 RowBox[{"x", "/", "kx"}], ")"}], "^", "2"}], "+", 
               RowBox[{
                RowBox[{"(", 
                 RowBox[{"y", "/", "ky"}], ")"}], "^", "2"}], "+", 
               RowBox[{
                RowBox[{"1", "/", 
                 RowBox[{"kz", "^", "2"}]}], " ", 
                RowBox[{
                 RowBox[{"(", 
                  RowBox[{"n", "*", "Pi"}], ")"}], "^", "2"}]}]}], "]"}]}], 
            ")"}]}]}], "]"}]}], ";", "\[IndentingNewLine]", 
       RowBox[{"(*", " ", 
        RowBox[{
         RowBox[{
         "beyond", " ", "5", "th", " ", "term", " ", "we", " ", "approximate",
           " ", "the", " ", "image", " ", "charge", " ", "position", " ", 
          "as", " ", "a", " ", "constant"}], ",", " ", 
         RowBox[{
         "which", " ", "saves", " ", "cpu", " ", "time", " ", "and", " ", 
          "gives", " ", "nearly", " ", "undistinguishible", " ", "results", 
          " ", "when", " ", "Lz", " ", "<<"}]}], " ", "*)"}], 
       "\[IndentingNewLine]", 
       RowBox[{"If", "[", 
        RowBox[{
         RowBox[{"diel", "==", "1"}], ",", 
         RowBox[{"nt", "=", "20"}], ",", 
         RowBox[{"nt", "=", "0"}]}], "]"}], ";", "\[IndentingNewLine]", 
       RowBox[{
        RowBox[{"P", "[", 
         RowBox[{"ze_", ",", "zh_"}], "]"}], "=", 
        RowBox[{
         UnderoverscriptBox["\[Sum]", 
          RowBox[{"n", "=", 
           RowBox[{"-", "nt"}]}], "nt"], 
         RowBox[{"\[Integral]", 
          RowBox[{"\[Integral]", 
           RowBox[{
            RowBox[{"term5", "[", 
             RowBox[{"n", ",", "ze", ",", "zh"}], "]"}], 
            RowBox[{"\[DifferentialD]", "ze"}], 
            RowBox[{"\[DifferentialD]", "zh"}]}]}]}]}]}], ";", 
       "\[IndentingNewLine]", "\[IndentingNewLine]", 
       RowBox[{"(*", " ", 
        RowBox[{"Semi", "-", 
         RowBox[{
         "analytical", " ", "Coulomb", " ", "integral", " ", "splitting", " ",
           "cosines", " ", "into", " ", "nC", " ", "intervals"}]}], " ", 
        "*)"}], "\[IndentingNewLine]", 
       RowBox[{"coor", "=", 
        RowBox[{"{", "}"}]}], ";", "\[IndentingNewLine]", 
       RowBox[{"For", "[", 
        RowBox[{
         RowBox[{"ss", "=", "0"}], ",", 
         RowBox[{"ss", "<=", "nC"}], ",", 
         RowBox[{"ss", "++"}], ",", "\[IndentingNewLine]", 
         RowBox[{"coor", "=", 
          RowBox[{"AppendTo", "[", 
           RowBox[{"coor", ",", 
            RowBox[{
             RowBox[{
              RowBox[{"-", "Pi"}], "/", "2"}], "+", 
             RowBox[{"ss", " ", "*", 
              RowBox[{"Pi", "/", "nC"}]}]}]}], "]"}]}]}], "]"}], ";", "\n", 
       "\[IndentingNewLine]", 
       RowBox[{
        RowBox[{"termC", "[", 
         RowBox[{"i_", ",", "j_"}], "]"}], ":=", 
        RowBox[{
         RowBox[{
          RowBox[{"Cos", "[", 
           RowBox[{
            RowBox[{"1", "/", "2"}], " ", 
            RowBox[{"(", 
             RowBox[{
              RowBox[{"coor", "[", 
               RowBox[{"[", 
                RowBox[{"i", "+", "1"}], "]"}], "]"}], "+", 
              RowBox[{"coor", "[", 
               RowBox[{"[", "i", "]"}], "]"}]}], ")"}]}], "]"}], "^", "2"}], 
         " ", 
         RowBox[{
          RowBox[{"Cos", "[", 
           RowBox[{
            RowBox[{"1", "/", "2"}], " ", 
            RowBox[{"(", 
             RowBox[{
              RowBox[{"coor", "[", 
               RowBox[{"[", 
                RowBox[{"j", "+", "1"}], "]"}], "]"}], "+", 
              RowBox[{"coor", "[", 
               RowBox[{"[", "j", "]"}], "]"}]}], ")"}]}], "]"}], "^", "2"}], 
         " ", "*", 
         RowBox[{"(", 
          RowBox[{
           RowBox[{"P", "[", 
            RowBox[{
             RowBox[{"coor", "[", 
              RowBox[{"[", 
               RowBox[{"i", "+", "1"}], "]"}], "]"}], ",", 
             RowBox[{"coor", "[", 
              RowBox[{"[", 
               RowBox[{"j", "+", "1"}], "]"}], "]"}]}], "]"}], "+", 
           RowBox[{"P", "[", 
            RowBox[{
             RowBox[{"coor", "[", 
              RowBox[{"[", "i", "]"}], "]"}], ",", 
             RowBox[{"coor", "[", 
              RowBox[{"[", "j", "]"}], "]"}]}], "]"}], "-", 
           RowBox[{"P", "[", 
            RowBox[{
             RowBox[{"coor", "[", 
              RowBox[{"[", 
               RowBox[{"i", "+", "1"}], "]"}], "]"}], ",", 
             RowBox[{"coor", "[", 
              RowBox[{"[", "j", "]"}], "]"}]}], "]"}], "-", 
           RowBox[{"P", "[", 
            RowBox[{
             RowBox[{"coor", "[", 
              RowBox[{"[", "i", "]"}], "]"}], ",", 
             RowBox[{"coor", "[", 
              RowBox[{"[", 
               RowBox[{"j", "+", "1"}], "]"}], "]"}]}], "]"}]}], ")"}]}]}], 
       ";", "\[IndentingNewLine]", 
       RowBox[{
        RowBox[{"sumC", "[", 
         RowBox[{"x_", ",", "y_"}], "]"}], "=", 
        RowBox[{
         UnderoverscriptBox["\[Sum]", 
          RowBox[{"i", "=", "1"}], 
          RowBox[{
           RowBox[{"Length", "[", "coor", "]"}], "-", "1"}]], 
         RowBox[{
          UnderoverscriptBox["\[Sum]", 
           RowBox[{"j", "=", "1"}], 
           RowBox[{
            RowBox[{"Length", "[", "coor", "]"}], "-", "1"}]], 
          RowBox[{"termC", "[", 
           RowBox[{"i", ",", "j"}], "]"}]}]}]}], ";", "\n", 
       "\[IndentingNewLine]", 
       RowBox[{"vcoul", "=", 
        RowBox[{
         RowBox[{
          RowBox[{"(", 
           RowBox[{"Lx", "/", "Pi"}], ")"}], "^", "2"}], " ", 
         RowBox[{
          RowBox[{"(", 
           RowBox[{"Ly", "/", "Pi"}], ")"}], "^", "2"}], " ", 
         RowBox[{"1", "/", 
          RowBox[{"2", "^", "4"}]}], " ", 
         RowBox[{
          RowBox[{"(", 
           RowBox[{"Lz", "/", "Pi"}], ")"}], "^", "2"}], " ", 
         RowBox[{"NIntegrate", "[", 
          RowBox[{
           RowBox[{"Re", "[", 
            RowBox[{
             RowBox[{"g", "[", "x", "]"}], " ", 
             RowBox[{"g", "[", "y", "]"}], "  ", 
             RowBox[{"Exp", "[", 
              RowBox[{
               RowBox[{"-", "2"}], "a", " ", 
               RowBox[{"Sqrt", "[", 
                RowBox[{
                 RowBox[{
                  RowBox[{"(", 
                   RowBox[{"x", "/", "kx"}], ")"}], "^", "2"}], "+", 
                 RowBox[{
                  RowBox[{"(", 
                   RowBox[{"y", "/", "ky"}], ")"}], "^", "2"}]}], "]"}]}], 
              "]"}], 
             RowBox[{"sumC", "[", 
              RowBox[{"x", ",", "y"}], "]"}]}], "]"}], ",", 
           RowBox[{"{", 
            RowBox[{"x", ",", "0", ",", 
             RowBox[{"Pi", "/", "50"}], ",", "Pi"}], "}"}], ",", 
           RowBox[{"{", 
            RowBox[{"y", ",", "0", ",", 
             RowBox[{"Pi", "/", "50"}], ",", "Pi"}], "}"}]}], "]"}]}]}], ";", 
       "\[IndentingNewLine]", 
       RowBox[{"v30", "=", 
        RowBox[{"vcoul", "/", "norm"}]}], ";", "\[IndentingNewLine]", 
       "\[IndentingNewLine]", 
       RowBox[{"(*", " ", 
        RowBox[{
         RowBox[{"===", "===", "===", "===", "===", "===", "===", "==="}], 
         "="}], " ", "*)"}], "\[IndentingNewLine]", 
       RowBox[{"(*", " ", 
        RowBox[{
         RowBox[{"YUKAWA", " ", "term"}], ",", " ", 
         RowBox[{"atomic", " ", "units"}]}], " ", "*)"}], 
       "\[IndentingNewLine]", 
       RowBox[{"If", "[", 
        RowBox[{
         RowBox[{"Yukawa", "==", "\"\<ON\>\""}], ",", "\[IndentingNewLine]", 
         RowBox[{
          RowBox[{"Clear", "[", "n", "]"}], ";", "\[IndentingNewLine]", 
          RowBox[{
           RowBox[{"q", "[", "n_", "]"}], ":=", 
           RowBox[{
            RowBox[{"(", 
             RowBox[{
              RowBox[{"(", 
               RowBox[{"eQW", "-", "eout"}], ")"}], "/", 
              RowBox[{"(", 
               RowBox[{"eQW", "+", "eout"}], ")"}]}], ")"}], "^", 
            RowBox[{"Abs", "[", "n", "]"}]}]}], ";", "\[IndentingNewLine]", 
          RowBox[{
           RowBox[{"term5", "[", 
            RowBox[{"n_", ",", "ze_", ",", "zh_"}], "]"}], ":=", 
           RowBox[{"If", "[", 
            RowBox[{
             RowBox[{
              RowBox[{"Abs", "[", "n", "]"}], "\[LessEqual]", "5"}], ",", 
             RowBox[{
              RowBox[{"q", "[", "n", "]"}], "/", 
              RowBox[{"(", 
               RowBox[{"eQW", "*", 
                RowBox[{"Sqrt", "[", 
                 RowBox[{
                  SuperscriptBox[
                   RowBox[{"(", 
                    FractionBox["x", "k1"], ")"}], "2"], "+", 
                  SuperscriptBox[
                   RowBox[{"(", 
                    FractionBox["y", "k2"], ")"}], "2"], "+", 
                  RowBox[{
                   FractionBox["1", 
                    SuperscriptBox["k3", "2"]], 
                   RowBox[{
                    RowBox[{"(", 
                    RowBox[{"ze", "-", 
                    RowBox[{"zh", "*", 
                    RowBox[{
                    RowBox[{"(", 
                    RowBox[{"-", "1"}], ")"}], "^", "n"}]}], "-", 
                    RowBox[{"n", "*", "Pi"}]}], ")"}], "^", "2"}]}]}], 
                 "]"}]}], ")"}]}], ",", 
             RowBox[{
              RowBox[{"q", "[", "n", "]"}], "/", 
              RowBox[{"(", 
               RowBox[{"eQW", "*", 
                RowBox[{"Sqrt", "[", 
                 RowBox[{
                  SuperscriptBox[
                   RowBox[{"(", 
                    FractionBox["x", "k1"], ")"}], "2"], "+", 
                  SuperscriptBox[
                   RowBox[{"(", 
                    FractionBox["y", "k2"], ")"}], "2"], "+", 
                  RowBox[{
                   FractionBox["1", 
                    SuperscriptBox["k3", "2"]], 
                   RowBox[{
                    RowBox[{"(", 
                    RowBox[{"n", "*", "Pi"}], ")"}], "^", "2"}]}]}], "]"}]}], 
               ")"}]}]}], "]"}]}], ";", "\n", "\[IndentingNewLine]", 
          RowBox[{
           RowBox[{"term5exp", "[", 
            RowBox[{"n_", ",", "ze_", ",", "zh_"}], "]"}], ":=", 
           RowBox[{"If", "[", 
            RowBox[{
             RowBox[{
              RowBox[{"Abs", "[", "n", "]"}], "\[LessEqual]", "5"}], ",", 
             RowBox[{"Exp", "[", 
              RowBox[{
               RowBox[{"-", 
                FractionBox["b", 
                 SuperscriptBox["kz", "2"]]}], 
               RowBox[{
                RowBox[{"(", 
                 RowBox[{"ze", "-", 
                  RowBox[{"zh", "*", 
                   RowBox[{
                    RowBox[{"(", 
                    RowBox[{"-", "1"}], ")"}], "^", "n"}]}], "-", 
                  RowBox[{"n", "*", "Pi"}]}], ")"}], "^", "2"}]}], "]"}], ",", 
             RowBox[{"Exp", "[", 
              RowBox[{
               RowBox[{"-", 
                FractionBox["b", 
                 SuperscriptBox["kz", "2"]]}], 
               RowBox[{
                RowBox[{"(", 
                 RowBox[{"n", "*", "Pi"}], ")"}], "^", "2"}]}], "]"}]}], 
            "]"}]}], ";", "\[IndentingNewLine]", 
          RowBox[{"(*", " ", 
           RowBox[{
            RowBox[{
            "beyond", " ", "5", "th", " ", "term", " ", "we", " ", 
             "approximate", " ", "the", " ", "image", " ", "charge", " ", 
             "position", " ", "as", " ", "a", " ", "constant"}], ",", " ", 
            RowBox[{
            "which", " ", "saves", " ", "cpu", " ", "time", " ", "and", " ", 
             "gives", " ", "nearly", " ", "undistinguishible", " ", "results",
              " ", "when", " ", "Lz", " ", "<<"}]}], " ", "*)"}], 
          "\[IndentingNewLine]", "\[IndentingNewLine]", 
          RowBox[{"If", "[", 
           RowBox[{
            RowBox[{"diel", "==", "1"}], ",", 
            RowBox[{"nt", "=", "20"}], ",", 
            RowBox[{"nt", "=", "0"}]}], "]"}], ";", "\[IndentingNewLine]", 
          RowBox[{
           RowBox[{"PY", "[", 
            RowBox[{"n_", ",", "ze_", ",", "zh_"}], "]"}], "=", 
           RowBox[{
            RowBox[{"(", 
             RowBox[{"\[Integral]", 
              RowBox[{"\[Integral]", 
               RowBox[{
                RowBox[{"term5", "[", 
                 RowBox[{"n", ",", "ze", ",", "zh"}], "]"}], 
                RowBox[{"\[DifferentialD]", "ze"}], 
                RowBox[{"\[DifferentialD]", "zh"}]}]}]}], ")"}], "/.", 
            RowBox[{"{", 
             RowBox[{
              RowBox[{"k1", "\[Rule]", "kx"}], ",", 
              RowBox[{"k2", "\[Rule]", "ky"}], ",", 
              RowBox[{"k3", "\[Rule]", "kz"}]}], "}"}]}]}], ";", "\n", 
          "\[IndentingNewLine]", 
          RowBox[{"(*", " ", 
           RowBox[{"Semi", "-", 
            RowBox[{
            "analytical", " ", "Yukawa", " ", "integral", " ", "splitting", 
             " ", "slowly"}], "-", 
            RowBox[{
            "varying", " ", "function", " ", "into", " ", "nY", " ", 
             "intervals"}]}], " ", "*)"}], "\[IndentingNewLine]", 
          RowBox[{"coor", "=", 
           RowBox[{"{", "}"}]}], ";", "\[IndentingNewLine]", 
          RowBox[{"For", "[", 
           RowBox[{
            RowBox[{"ss", "=", "0"}], ",", 
            RowBox[{"ss", "<=", "nY"}], ",", 
            RowBox[{"ss", "++"}], ",", "\[IndentingNewLine]", 
            RowBox[{"coor", "=", 
             RowBox[{"AppendTo", "[", 
              RowBox[{"coor", ",", 
               RowBox[{
                RowBox[{
                 RowBox[{"-", "Pi"}], "/", "2"}], "+", 
                RowBox[{"ss", " ", "*", 
                 RowBox[{"Pi", "/", "nY"}]}]}]}], "]"}]}]}], "]"}], ";", 
          "\[IndentingNewLine]", "\[IndentingNewLine]", 
          RowBox[{
           RowBox[{"termY", "[", 
            RowBox[{"n_", ",", "i_", ",", "j_"}], "]"}], ":=", 
           RowBox[{
            SuperscriptBox[
             RowBox[{"Cos", "[", 
              RowBox[{
               FractionBox["1", "2"], 
               RowBox[{"(", 
                RowBox[{
                 RowBox[{"coor", "[", 
                  RowBox[{"[", 
                   RowBox[{"i", "+", "1"}], "]"}], "]"}], "+", 
                 RowBox[{"coor", "[", 
                  RowBox[{"[", "i", "]"}], "]"}]}], ")"}]}], "]"}], "2"], 
            SuperscriptBox[
             RowBox[{"Cos", "[", 
              RowBox[{
               FractionBox["1", "2"], 
               RowBox[{"(", 
                RowBox[{
                 RowBox[{"coor", "[", 
                  RowBox[{"[", 
                   RowBox[{"j", "+", "1"}], "]"}], "]"}], "+", 
                 RowBox[{"coor", "[", 
                  RowBox[{"[", "j", "]"}], "]"}]}], ")"}]}], "]"}], "2"], " ",
             "*", 
            RowBox[{"term5exp", "[", 
             RowBox[{"n", ",", 
              RowBox[{
               FractionBox["1", "2"], 
               RowBox[{"(", 
                RowBox[{
                 RowBox[{"coor", "[", 
                  RowBox[{"[", 
                   RowBox[{"i", "+", "1"}], "]"}], "]"}], "+", 
                 RowBox[{"coor", "[", 
                  RowBox[{"[", "i", "]"}], "]"}]}], ")"}]}], ",", 
              RowBox[{
               FractionBox["1", "2"], 
               RowBox[{"(", 
                RowBox[{
                 RowBox[{"coor", "[", 
                  RowBox[{"[", 
                   RowBox[{"j", "+", "1"}], "]"}], "]"}], "+", 
                 RowBox[{"coor", "[", 
                  RowBox[{"[", "j", "]"}], "]"}]}], ")"}]}]}], "]"}], "*", 
            RowBox[{"(", 
             RowBox[{
              RowBox[{"PY", "[", 
               RowBox[{"n", ",", 
                RowBox[{"coor", "[", 
                 RowBox[{"[", 
                  RowBox[{"i", "+", "1"}], "]"}], "]"}], ",", 
                RowBox[{"coor", "[", 
                 RowBox[{"[", 
                  RowBox[{"j", "+", "1"}], "]"}], "]"}]}], "]"}], "+", 
              RowBox[{"PY", "[", 
               RowBox[{"n", ",", 
                RowBox[{"coor", "[", 
                 RowBox[{"[", "i", "]"}], "]"}], ",", 
                RowBox[{"coor", "[", 
                 RowBox[{"[", "j", "]"}], "]"}]}], "]"}], "-", 
              RowBox[{"PY", "[", 
               RowBox[{"n", ",", 
                RowBox[{"coor", "[", 
                 RowBox[{"[", 
                  RowBox[{"i", "+", "1"}], "]"}], "]"}], ",", 
                RowBox[{"coor", "[", 
                 RowBox[{"[", "j", "]"}], "]"}]}], "]"}], "-", 
              RowBox[{"PY", "[", 
               RowBox[{"n", ",", 
                RowBox[{"coor", "[", 
                 RowBox[{"[", "i", "]"}], "]"}], ",", 
                RowBox[{"coor", "[", 
                 RowBox[{"[", 
                  RowBox[{"j", "+", "1"}], "]"}], "]"}]}], "]"}]}], ")"}]}]}],
           ";", "\[IndentingNewLine]", "\[IndentingNewLine]", 
          RowBox[{
           RowBox[{"sumY", "[", 
            RowBox[{"b_", ",", "x_", ",", "y_"}], "]"}], "=", 
           RowBox[{
            UnderoverscriptBox["\[Sum]", 
             RowBox[{"n", "=", 
              RowBox[{"-", "nt"}]}], "nt"], 
            RowBox[{
             UnderoverscriptBox["\[Sum]", 
              RowBox[{"i", "=", "1"}], 
              RowBox[{
               RowBox[{"Length", "[", "coor", "]"}], "-", "1"}]], 
             RowBox[{
              UnderoverscriptBox["\[Sum]", 
               RowBox[{"j", "=", "1"}], 
               RowBox[{
                RowBox[{"Length", "[", "coor", "]"}], "-", "1"}]], 
              RowBox[{"termY", "[", 
               RowBox[{"n", ",", "i", ",", "j"}], "]"}]}]}]}]}], ";", 
          "\[IndentingNewLine]", "\[IndentingNewLine]", 
          RowBox[{"ngt", "=", "5"}], ";", " ", 
          RowBox[{"(*", " ", 
           RowBox[{"number", " ", "of", " ", "Gaussian", " ", "functions"}], 
           " ", "*)"}], "\[IndentingNewLine]", "\[IndentingNewLine]", 
          RowBox[{"(*", " ", 
           RowBox[{
           "Calculate", " ", "for", " ", "electron", " ", "polaronic", " ", 
            "radius"}], " ", "*)"}], "\[IndentingNewLine]", 
          RowBox[{"blist", "=", "bliste"}], ";", "\[IndentingNewLine]", 
          RowBox[{"vyuk", "=", 
           RowBox[{
            SuperscriptBox[
             RowBox[{"(", 
              FractionBox["Lx", "Pi"], ")"}], "2"], 
            SuperscriptBox[
             RowBox[{"(", 
              FractionBox["Ly", "Pi"], ")"}], "2"], 
            FractionBox["1", 
             SuperscriptBox["2", "4"]], 
            SuperscriptBox[
             RowBox[{"(", 
              FractionBox["Lz", "Pi"], ")"}], "2"], 
            RowBox[{"NIntegrate", "[", 
             RowBox[{
              RowBox[{"Re", "[", 
               RowBox[{
                RowBox[{"g", "[", "x", "]"}], " ", 
                RowBox[{"g", "[", "y", "]"}], " ", 
                RowBox[{"Exp", "[", 
                 RowBox[{
                  RowBox[{"-", "2"}], "a", " ", 
                  SqrtBox[
                   RowBox[{
                    SuperscriptBox[
                    RowBox[{"(", 
                    FractionBox["x", "kx"], ")"}], "2"], "+", 
                    SuperscriptBox[
                    RowBox[{"(", 
                    FractionBox["y", "ky"], ")"}], "2"]}]]}], "]"}], " ", 
                RowBox[{
                 UnderoverscriptBox["\[Sum]", 
                  RowBox[{"ng", "=", "1"}], "ngt"], 
                 RowBox[{
                  RowBox[{"alist", "[", 
                   RowBox[{"[", "ng", "]"}], "]"}], " ", 
                  RowBox[{"Exp", "[", 
                   RowBox[{
                    RowBox[{"-", 
                    RowBox[{"blist", "[", 
                    RowBox[{"[", "ng", "]"}], "]"}]}], "*", 
                    SuperscriptBox[
                    RowBox[{"(", 
                    FractionBox["x", "kx"], ")"}], "2"]}], "]"}], " ", 
                  RowBox[{"Exp", "[", 
                   RowBox[{
                    RowBox[{"-", 
                    RowBox[{"blist", "[", 
                    RowBox[{"[", "ng", "]"}], "]"}]}], "*", 
                    SuperscriptBox[
                    RowBox[{"(", 
                    FractionBox["y", "ky"], ")"}], "2"]}], "]"}], " ", 
                  RowBox[{"sumY", "[", 
                   RowBox[{
                    RowBox[{"blist", "[", 
                    RowBox[{"[", "ng", "]"}], "]"}], ",", "x", ",", "y"}], 
                   "]"}]}]}]}], "]"}], ",", 
              RowBox[{"{", 
               RowBox[{"x", ",", "0", ",", 
                RowBox[{"Pi", "/", "50"}], ",", "Pi"}], "}"}], ",", 
              RowBox[{"{", 
               RowBox[{"y", ",", "0", ",", 
                RowBox[{"Pi", "/", "50"}], ",", "Pi"}], "}"}]}], "]"}]}]}], 
          ";", "\[IndentingNewLine]", 
          RowBox[{"vY30e", "=", 
           RowBox[{"Re", "[", 
            RowBox[{"vyuk", "/", "norm"}], "]"}]}], ";", 
          "\[IndentingNewLine]", "\[IndentingNewLine]", 
          RowBox[{"(*", " ", 
           RowBox[{
           "Calculate", " ", "for", " ", "hole", " ", "polaronic", " ", 
            "radius"}], " ", "*)"}], "\[IndentingNewLine]", 
          RowBox[{"blist", "=", "blisth"}], ";", "\[IndentingNewLine]", 
          RowBox[{"vyuk", "=", 
           RowBox[{
            SuperscriptBox[
             RowBox[{"(", 
              FractionBox["Lx", "Pi"], ")"}], "2"], 
            SuperscriptBox[
             RowBox[{"(", 
              FractionBox["Ly", "Pi"], ")"}], "2"], 
            FractionBox["1", 
             SuperscriptBox["2", "4"]], 
            SuperscriptBox[
             RowBox[{"(", 
              FractionBox["Lz", "Pi"], ")"}], "2"], 
            RowBox[{"NIntegrate", "[", 
             RowBox[{
              RowBox[{"Re", "[", 
               RowBox[{
                RowBox[{"g", "[", "x", "]"}], " ", 
                RowBox[{"g", "[", "y", "]"}], " ", 
                RowBox[{"Exp", "[", 
                 RowBox[{
                  RowBox[{"-", "2"}], "a", " ", 
                  SqrtBox[
                   RowBox[{
                    SuperscriptBox[
                    RowBox[{"(", 
                    FractionBox["x", "kx"], ")"}], "2"], "+", 
                    SuperscriptBox[
                    RowBox[{"(", 
                    FractionBox["y", "ky"], ")"}], "2"]}]]}], "]"}], " ", 
                RowBox[{
                 UnderoverscriptBox["\[Sum]", 
                  RowBox[{"ng", "=", "1"}], "ngt"], 
                 RowBox[{
                  RowBox[{"alist", "[", 
                   RowBox[{"[", "ng", "]"}], "]"}], " ", 
                  RowBox[{"Exp", "[", 
                   RowBox[{
                    RowBox[{"-", 
                    RowBox[{"blist", "[", 
                    RowBox[{"[", "ng", "]"}], "]"}]}], "*", 
                    SuperscriptBox[
                    RowBox[{"(", 
                    FractionBox["x", "kx"], ")"}], "2"]}], "]"}], " ", 
                  RowBox[{"Exp", "[", 
                   RowBox[{
                    RowBox[{"-", 
                    RowBox[{"blist", "[", 
                    RowBox[{"[", "ng", "]"}], "]"}]}], "*", 
                    SuperscriptBox[
                    RowBox[{"(", 
                    FractionBox["y", "ky"], ")"}], "2"]}], "]"}], " ", 
                  RowBox[{"sumY", "[", 
                   RowBox[{
                    RowBox[{"blist", "[", 
                    RowBox[{"[", "ng", "]"}], "]"}], ",", "x", ",", "y"}], 
                   "]"}]}]}]}], "]"}], ",", 
              RowBox[{"{", 
               RowBox[{"x", ",", "0", ",", 
                RowBox[{"Pi", "/", "50"}], ",", "Pi"}], "}"}], ",", 
              RowBox[{"{", 
               RowBox[{"y", ",", "0", ",", 
                RowBox[{"Pi", "/", "50"}], ",", "Pi"}], "}"}]}], "]"}]}]}], 
          ";", "\[IndentingNewLine]", 
          RowBox[{"vY30h", "=", 
           RowBox[{"Re", "[", 
            RowBox[{"vyuk", "/", "norm"}], "]"}]}], ";", 
          "\[IndentingNewLine]", "\[IndentingNewLine]", 
          RowBox[{"vY30", "=", 
           RowBox[{
            RowBox[{"(", 
             RowBox[{"vY30e", "+", "vY30h"}], ")"}], "/", "2"}]}], ";"}], 
         "\[IndentingNewLine]", ",", "\[IndentingNewLine]", 
         RowBox[{
          RowBox[{"vY30", "=", "0"}], ";"}]}], "\[IndentingNewLine]", "]"}], 
       ";", "\[IndentingNewLine]", "\[IndentingNewLine]", 
       RowBox[{"(*", " ", 
        RowBox[{
         RowBox[{"===", "===", "===", "===", "===", "===", "===", "==="}], 
         "="}], " ", "*)"}], "\[IndentingNewLine]", 
       RowBox[{"(*", " ", 
        RowBox[{"Print", " ", "partial", " ", "results"}], " ", "*)"}], 
       "\[IndentingNewLine]", 
       RowBox[{"Etot", "=", 
        RowBox[{"(", 
         RowBox[{"kinet", "+", 
          RowBox[{"2", "*", "pot"}], "+", "potYe", "+", "potYh", "-", "v30", 
          "-", "vY30"}], ")"}]}], ";", "\[IndentingNewLine]", 
       RowBox[{"scan", "=", 
        RowBox[{"AppendTo", "[", 
         RowBox[{"scan", ",", 
          RowBox[{"{", 
           RowBox[{"\[Alpha]", ",", 
            RowBox[{"Etot", "*", "elv", "*", "1000"}]}], "}"}]}], "]"}]}], 
       ";", "\[IndentingNewLine]", 
       RowBox[{"Print", "[", 
        RowBox[{
        "\"\<\[Alpha]=\>\"", ",", "\[Alpha]", ",", "\"\<  a0(nm)=\>\"", ",", 
         RowBox[{
          RowBox[{"eps1", "/", 
           RowBox[{"(", 
            RowBox[{"2", "*", "\[Alpha]", "*", "mup"}], ")"}]}], "*", 
          RowBox[{"0.529177249", "/", "10"}]}], ",", "\"\<  Ekin(meV)=\>\"", 
         ",", 
         RowBox[{"kinet", "*", "elv", "*", "1000"}], ",", 
         "\"\<  Vself(meV)=\>\"", ",", 
         RowBox[{"2", "*", "pot", "*", "elv", "*", "1000"}], ",", 
         "\"\<  VselfY(meV)=\>\"", ",", 
         RowBox[{
          RowBox[{"(", 
           RowBox[{"potYe", "+", "potYh"}], ")"}], "*", "elv", "*", "1000"}], 
         ",", "\"\<   Vcoul(meV)=\>\"", ",", 
         RowBox[{
          RowBox[{"-", "v30"}], "*", "elv", "*", "1000"}], ",", 
         "\"\<   Vyukawa(meV)=\>\"", ",", 
         RowBox[{
          RowBox[{"-", "vY30"}], "*", "elv", "*", "1000"}], ",", 
         "\"\<     Etot(meV)=\>\"", ",", 
         RowBox[{"Etot", "*", "elv", "*", "1000"}]}], "]"}], ";", 
       "\[IndentingNewLine]", 
       RowBox[{"If", "[", 
        RowBox[{
         RowBox[{
          RowBox[{"ii", ">", "1"}], "&&", 
          RowBox[{
           RowBox[{"scan", "[", 
            RowBox[{"[", 
             RowBox[{"ii", ",", "2"}], "]"}], "]"}], ">", 
           RowBox[{"scan", "[", 
            RowBox[{"[", 
             RowBox[{
              RowBox[{"ii", "-", "1"}], ",", "2"}], "]"}], "]"}]}]}], ",", 
         RowBox[{"Break", "[", "]"}]}], "]"}], ";", "\[IndentingNewLine]", 
       RowBox[{"check", "=", "0"}], ";", "\[IndentingNewLine]", 
       RowBox[{"If", "[", 
        RowBox[{
         RowBox[{"\[Alpha]", "==", "\[Alpha]max"}], ",", " ", 
         RowBox[{
          RowBox[{
          "Print", "[", "\"\<No maximum found in the range of \[Alpha]\>\"", 
           "]"}], ";", 
          RowBox[{"check", "=", "1"}], ";"}]}], "]"}], ";", 
       "\[IndentingNewLine]", 
       RowBox[{"ii", "=", 
        RowBox[{"ii", "+", "1"}]}], ";"}]}], "\[IndentingNewLine]", "]"}], 
    ";"}], "\n", 
   RowBox[{"(*", " ", 
    RowBox[{
     RowBox[{"===", "===", "===", "===", "===", "===", "===", "==="}], "="}], 
    " ", "*)"}]}]}]], "Input",
 CellChangeTimes->{{3.8986645969247675`*^9, 3.8986646019777565`*^9}, {
   3.898664652039226*^9, 3.8986647103593616`*^9}, {3.8986647526625605`*^9, 
   3.8986648423074913`*^9}, {3.8986648885953317`*^9, 3.898664891773367*^9}, {
   3.898664923670746*^9, 3.898664962824492*^9}, {3.8986650770612354`*^9, 
   3.898665316963997*^9}, {3.8986664411651945`*^9, 3.8986666752213373`*^9}, 
   3.8986667249153104`*^9, {3.898666755077099*^9, 3.898666829324484*^9}, {
   3.8986669027966185`*^9, 3.8986669349375906`*^9}, {3.8986670155028048`*^9, 
   3.898667094188197*^9}, {3.898667149102417*^9, 3.8986671609058175`*^9}, {
   3.8986787976807437`*^9, 3.8986788032406607`*^9}, {3.898680928886627*^9, 
   3.8986811467859592`*^9}, {3.8986814412663603`*^9, 
   3.8986814706900964`*^9}, {3.8986815800634828`*^9, 
   3.8986816176216574`*^9}, {3.8986817640123587`*^9, 3.898681784845598*^9}, {
   3.8987012506105275`*^9, 3.898701353333779*^9}, {3.89870203122997*^9, 
   3.8987020321710124`*^9}, {3.898702272477155*^9, 3.898702315037077*^9}, {
   3.898754809396378*^9, 3.8987548768154764`*^9}, {3.898755013606505*^9, 
   3.898755014926465*^9}, {3.89875509017522*^9, 3.8987551175790787`*^9}, 
   3.8987551606403956`*^9, {3.89875521813794*^9, 3.8987552300906377`*^9}, {
   3.898755352782214*^9, 3.898755358910247*^9}, {3.8987778337768326`*^9, 
   3.8987778478556166`*^9}, {3.8987779439197297`*^9, 3.8987779557947693`*^9}}],

Cell[BoxData[
 RowBox[{
  RowBox[{"(*", " ", 
   RowBox[{
    RowBox[{"===", "===", "===", "===", "===", "===", "===", "==="}], "="}], 
   " ", "*)"}], "\n", 
  RowBox[{"(*", " ", 
   RowBox[{"Refine", " ", "scan", " ", "#1"}], " ", "*)"}], "\n", 
  RowBox[{"(*", " ", 
   RowBox[{
    RowBox[{"===", "===", "===", "===", "===", "===", "===", "==="}], "="}], 
   " ", "*)"}], "\[IndentingNewLine]", "\[IndentingNewLine]", 
  RowBox[{
   RowBox[{"If", "[", 
    RowBox[{
     RowBox[{"check", "==", "0"}], ",", "\[IndentingNewLine]", 
     "\[IndentingNewLine]", 
     RowBox[{
      RowBox[{"\[Alpha]low", "=", 
       RowBox[{"\[Alpha]", "-", "\[Alpha]step"}]}], ";", 
      "\[IndentingNewLine]", 
      RowBox[{"\[Alpha]min", "=", 
       RowBox[{"\[Alpha]low", "-", "\[Alpha]step", "+", "\[Alpha]step1"}]}], 
      ";", "\[IndentingNewLine]", 
      RowBox[{"\[Alpha]max", "=", 
       RowBox[{"\[Alpha]low", "+", "\[Alpha]step", "-", "\[Alpha]step1"}]}], 
      ";", "\[IndentingNewLine]", 
      RowBox[{"scan", "=", 
       RowBox[{"{", "}"}]}], ";", 
      RowBox[{"ii", "=", "1"}], ";", "\[IndentingNewLine]", 
      RowBox[{"For", "[", 
       RowBox[{
        RowBox[{"\[Alpha]", "=", "\[Alpha]min"}], ",", 
        RowBox[{"\[Alpha]", "<=", "\[Alpha]max"}], ",", 
        RowBox[{"\[Alpha]", "=", 
         RowBox[{"\[Alpha]", "+", "\[Alpha]step1"}]}], ",", 
        "\[IndentingNewLine]", 
        RowBox[{
         RowBox[{"a", "=", 
          RowBox[{"2", "*", "\[Alpha]", "*", 
           RowBox[{"mup", "/", "eps1"}]}]}], ";", "\[IndentingNewLine]", 
         RowBox[{"(*", " ", 
          RowBox[{"Calculate", " ", "kinetic", " ", "energy", " ", 
           RowBox[{"(", 
            RowBox[{"a", ".", "u", "."}], ")"}]}], " ", "*)"}], 
         "\[IndentingNewLine]", 
         RowBox[{"kinet", "=", 
          RowBox[{
           RowBox[{
            RowBox[{"kx", "^", "2"}], "/", 
            RowBox[{"(", 
             RowBox[{"2", "*", "mup"}], ")"}]}], "+", 
           RowBox[{
            RowBox[{"ky", "^", "2"}], "/", 
            RowBox[{"(", 
             RowBox[{"2", "*", "mup"}], ")"}]}], "+", 
           RowBox[{
            RowBox[{"kz", "^", "2"}], "/", 
            RowBox[{"(", 
             RowBox[{"2", "*", "muz"}], ")"}]}], "+", 
           RowBox[{
            RowBox[{"a", "^", "2"}], "/", 
            RowBox[{"(", 
             RowBox[{"2", "*", "mup"}], ")"}]}]}]}], ";", 
         "\[IndentingNewLine]", 
         RowBox[{"(*", " ", 
          RowBox[{
           RowBox[{"Calculate", " ", "norm"}], " ", "=", " ", 
           RowBox[{
            RowBox[{"<", "F"}], "|", 
            RowBox[{"F", ">"}]}]}], " ", "*)"}], "\[IndentingNewLine]", 
         RowBox[{
          RowBox[{"g", "[", "x_", "]"}], ":=", 
          RowBox[{
           RowBox[{
            RowBox[{"(", 
             RowBox[{"Pi", "-", "x"}], ")"}], " ", 
            RowBox[{"(", 
             RowBox[{"2", "+", 
              RowBox[{"Cos", "[", 
               RowBox[{"2", " ", "x"}], "]"}]}], ")"}]}], "+", 
           RowBox[{
            RowBox[{"3", "/", "2"}], " ", 
            RowBox[{"Sin", "[", 
             RowBox[{"2", "x"}], "]"}]}]}]}], ";", "\[IndentingNewLine]", 
         RowBox[{"Norm2z", "=", 
          RowBox[{"Integrate", "[", 
           RowBox[{
            RowBox[{
             RowBox[{
              RowBox[{"Cos", "[", 
               RowBox[{"kz", " ", "ze"}], "]"}], "^", "2"}], " ", 
             RowBox[{
              RowBox[{"Cos", "[", 
               RowBox[{"kz", " ", "zh"}], "]"}], "^", "2"}]}], ",", 
            RowBox[{"{", 
             RowBox[{"ze", ",", 
              RowBox[{
               RowBox[{"-", "Lz"}], "/", "2"}], ",", 
              RowBox[{"Lz", "/", "2"}]}], "}"}], ",", 
            RowBox[{"{", 
             RowBox[{"zh", ",", 
              RowBox[{
               RowBox[{"-", "Lz"}], "/", "2"}], ",", 
              RowBox[{"Lz", "/", "2"}]}], "}"}]}], "]"}]}], ";", 
         "\[IndentingNewLine]", 
         RowBox[{"norm", "=", 
          RowBox[{"Norm2z", " ", 
           RowBox[{
            RowBox[{"(", 
             RowBox[{"Lx", "/", "Pi"}], ")"}], "^", "2"}], " ", 
           RowBox[{
            RowBox[{"(", 
             RowBox[{"Ly", "/", "Pi"}], ")"}], "^", "2"}], " ", 
           RowBox[{"1", "/", 
            RowBox[{"2", "^", "4"}]}], " ", 
           RowBox[{"NIntegrate", "[", 
            RowBox[{
             RowBox[{
              RowBox[{"g", "[", "x", "]"}], " ", 
              RowBox[{"g", "[", "y", "]"}], " ", 
              RowBox[{"Exp", "[", 
               RowBox[{
                RowBox[{"-", "2"}], " ", "a", " ", 
                RowBox[{"Sqrt", "[", 
                 RowBox[{
                  RowBox[{
                   RowBox[{"(", 
                    RowBox[{"x", "/", "kx"}], ")"}], "^", "2"}], "+", 
                  RowBox[{
                   RowBox[{"(", 
                    RowBox[{"y", "/", "ky"}], ")"}], "^", "2"}]}], "]"}]}], 
               "]"}]}], ",", 
             RowBox[{"{", 
              RowBox[{"x", ",", "0", ",", "Pi"}], "}"}], ",", 
             RowBox[{"{", 
              RowBox[{"y", ",", "0", ",", "Pi"}], "}"}]}], "]"}]}]}], ";", 
         "\[IndentingNewLine]", "\[IndentingNewLine]", 
         RowBox[{"(*", " ", 
          RowBox[{
          "===", "===", "===", "===", "===", "===", "===", "===", "=="}], " ",
           "*)"}], "\[IndentingNewLine]", 
         RowBox[{"(*", " ", 
          RowBox[{
           RowBox[{"Coulomb", " ", "term"}], ",", " ", 
           RowBox[{"atomic", " ", "units"}]}], " ", "*)"}], 
         "\[IndentingNewLine]", 
         RowBox[{
          RowBox[{"q", "[", "n_", "]"}], ":=", 
          RowBox[{
           RowBox[{"(", 
            RowBox[{
             RowBox[{"(", 
              RowBox[{"eps1", "-", "eps2"}], ")"}], "/", 
             RowBox[{"(", 
              RowBox[{"eps1", "+", "eps2"}], ")"}]}], ")"}], "^", 
           RowBox[{"Abs", "[", "n", "]"}]}]}], ";", "\[IndentingNewLine]", 
         RowBox[{
          RowBox[{"term5", "[", 
           RowBox[{"n_", ",", "ze_", ",", "zh_"}], "]"}], ":=", 
          RowBox[{"If", "[", 
           RowBox[{
            RowBox[{
             RowBox[{"Abs", "[", "n", "]"}], "<=", "5"}], ",", 
            RowBox[{
             RowBox[{"q", "[", "n", "]"}], "/", 
             RowBox[{"(", 
              RowBox[{"eps1", "*", 
               RowBox[{"Sqrt", "[", 
                RowBox[{
                 RowBox[{
                  RowBox[{"(", 
                   RowBox[{"x", "/", "kx"}], ")"}], "^", "2"}], "+", 
                 RowBox[{
                  RowBox[{"(", 
                   RowBox[{"y", "/", "ky"}], ")"}], "^", "2"}], "+", 
                 RowBox[{
                  RowBox[{"1", "/", 
                   RowBox[{"kz", "^", "2"}]}], " ", 
                  RowBox[{
                   RowBox[{"(", 
                    RowBox[{"ze", "-", 
                    RowBox[{"zh", "*", 
                    RowBox[{
                    RowBox[{"(", 
                    RowBox[{"-", "1"}], ")"}], "^", "n"}]}], "-", 
                    RowBox[{"n", "*", "Pi"}]}], ")"}], "^", "2"}]}]}], 
                "]"}]}], ")"}]}], ",", 
            RowBox[{
             RowBox[{"q", "[", "n", "]"}], "/", 
             RowBox[{"(", 
              RowBox[{"eps1", "*", 
               RowBox[{"Sqrt", "[", 
                RowBox[{
                 RowBox[{
                  RowBox[{"(", 
                   RowBox[{"x", "/", "kx"}], ")"}], "^", "2"}], "+", 
                 RowBox[{
                  RowBox[{"(", 
                   RowBox[{"y", "/", "ky"}], ")"}], "^", "2"}], "+", 
                 RowBox[{
                  RowBox[{"1", "/", 
                   RowBox[{"kz", "^", "2"}]}], " ", 
                  RowBox[{
                   RowBox[{"(", 
                    RowBox[{"n", "*", "Pi"}], ")"}], "^", "2"}]}]}], "]"}]}], 
              ")"}]}]}], "]"}]}], ";", "\[IndentingNewLine]", 
         RowBox[{"(*", " ", 
          RowBox[{
           RowBox[{
           "beyond", " ", "5", "th", " ", "term", " ", "we", " ", 
            "approximate", " ", "the", " ", "image", " ", "charge", " ", 
            "position", " ", "as", " ", "a", " ", "constant"}], ",", " ", 
           RowBox[{
           "which", " ", "saves", " ", "cpu", " ", "time", " ", "and", " ", 
            "gives", " ", "nearly", " ", "undistinguishible", " ", "results", 
            " ", "when", " ", "Lz", " ", "<<"}]}], " ", "*)"}], 
         "\[IndentingNewLine]", "\[IndentingNewLine]", 
         RowBox[{"If", "[", 
          RowBox[{
           RowBox[{"diel", "==", "1"}], ",", 
           RowBox[{"nt", "=", "20"}], ",", 
           RowBox[{"nt", "=", "0"}]}], "]"}], ";", "\[IndentingNewLine]", 
         RowBox[{
          RowBox[{"P", "[", 
           RowBox[{"ze_", ",", "zh_"}], "]"}], "=", 
          RowBox[{
           UnderoverscriptBox["\[Sum]", 
            RowBox[{"n", "=", 
             RowBox[{"-", "nt"}]}], "nt"], 
           RowBox[{"\[Integral]", 
            RowBox[{"\[Integral]", 
             RowBox[{
              RowBox[{"term5", "[", 
               RowBox[{"n", ",", "ze", ",", "zh"}], "]"}], 
              RowBox[{"\[DifferentialD]", "ze"}], 
              RowBox[{"\[DifferentialD]", "zh"}]}]}]}]}]}], ";", 
         "\[IndentingNewLine]", "\[IndentingNewLine]", 
         RowBox[{"(*", " ", 
          RowBox[{"Semi", "-", 
           RowBox[{
           "analytical", " ", "Coulomb", " ", "integral", " ", "splitting", 
            " ", "cosines", " ", "into", " ", "nC", " ", "intervals"}]}], " ",
           "*)"}], "\[IndentingNewLine]", 
         RowBox[{"coor", "=", 
          RowBox[{"{", "}"}]}], ";", "\[IndentingNewLine]", 
         RowBox[{"For", "[", 
          RowBox[{
           RowBox[{"ss", "=", "0"}], ",", 
           RowBox[{"ss", "<=", "nC"}], ",", 
           RowBox[{"ss", "++"}], ",", "\[IndentingNewLine]", 
           RowBox[{"coor", "=", 
            RowBox[{"AppendTo", "[", 
             RowBox[{"coor", ",", 
              RowBox[{
               RowBox[{
                RowBox[{"-", "Pi"}], "/", "2"}], "+", 
               RowBox[{"ss", " ", "*", 
                RowBox[{"Pi", "/", "nC"}]}]}]}], "]"}]}]}], "]"}], ";", 
         "\[IndentingNewLine]", "\[IndentingNewLine]", 
         RowBox[{
          RowBox[{"termC", "[", 
           RowBox[{"i_", ",", "j_"}], "]"}], ":=", 
          RowBox[{
           RowBox[{
            RowBox[{"Cos", "[", 
             RowBox[{
              RowBox[{"1", "/", "2"}], " ", 
              RowBox[{"(", 
               RowBox[{
                RowBox[{"coor", "[", 
                 RowBox[{"[", 
                  RowBox[{"i", "+", "1"}], "]"}], "]"}], "+", 
                RowBox[{"coor", "[", 
                 RowBox[{"[", "i", "]"}], "]"}]}], ")"}]}], "]"}], "^", "2"}],
            " ", 
           RowBox[{
            RowBox[{"Cos", "[", 
             RowBox[{
              RowBox[{"1", "/", "2"}], " ", 
              RowBox[{"(", 
               RowBox[{
                RowBox[{"coor", "[", 
                 RowBox[{"[", 
                  RowBox[{"j", "+", "1"}], "]"}], "]"}], "+", 
                RowBox[{"coor", "[", 
                 RowBox[{"[", "j", "]"}], "]"}]}], ")"}]}], "]"}], "^", "2"}],
            " ", "*", 
           RowBox[{"(", 
            RowBox[{
             RowBox[{"P", "[", 
              RowBox[{
               RowBox[{"coor", "[", 
                RowBox[{"[", 
                 RowBox[{"i", "+", "1"}], "]"}], "]"}], ",", 
               RowBox[{"coor", "[", 
                RowBox[{"[", 
                 RowBox[{"j", "+", "1"}], "]"}], "]"}]}], "]"}], "+", 
             RowBox[{"P", "[", 
              RowBox[{
               RowBox[{"coor", "[", 
                RowBox[{"[", "i", "]"}], "]"}], ",", 
               RowBox[{"coor", "[", 
                RowBox[{"[", "j", "]"}], "]"}]}], "]"}], "-", 
             RowBox[{"P", "[", 
              RowBox[{
               RowBox[{"coor", "[", 
                RowBox[{"[", 
                 RowBox[{"i", "+", "1"}], "]"}], "]"}], ",", 
               RowBox[{"coor", "[", 
                RowBox[{"[", "j", "]"}], "]"}]}], "]"}], "-", 
             RowBox[{"P", "[", 
              RowBox[{
               RowBox[{"coor", "[", 
                RowBox[{"[", "i", "]"}], "]"}], ",", 
               RowBox[{"coor", "[", 
                RowBox[{"[", 
                 RowBox[{"j", "+", "1"}], "]"}], "]"}]}], "]"}]}], ")"}]}]}], 
         ";", "\[IndentingNewLine]", 
         RowBox[{
          RowBox[{"sumC", "[", 
           RowBox[{"x_", ",", "y_"}], "]"}], "=", 
          RowBox[{
           UnderoverscriptBox["\[Sum]", 
            RowBox[{"i", "=", "1"}], 
            RowBox[{
             RowBox[{"Length", "[", "coor", "]"}], "-", "1"}]], 
           RowBox[{
            UnderoverscriptBox["\[Sum]", 
             RowBox[{"j", "=", "1"}], 
             RowBox[{
              RowBox[{"Length", "[", "coor", "]"}], "-", "1"}]], 
            RowBox[{"termC", "[", 
             RowBox[{"i", ",", "j"}], "]"}]}]}]}], ";", "\[IndentingNewLine]",
          "\[IndentingNewLine]", 
         RowBox[{"vcoul", "=", 
          RowBox[{
           RowBox[{
            RowBox[{"(", 
             RowBox[{"Lx", "/", "Pi"}], ")"}], "^", "2"}], " ", 
           RowBox[{
            RowBox[{"(", 
             RowBox[{"Ly", "/", "Pi"}], ")"}], "^", "2"}], " ", 
           RowBox[{"1", "/", 
            RowBox[{"2", "^", "4"}]}], " ", 
           RowBox[{
            RowBox[{"(", 
             RowBox[{"Lz", "/", "Pi"}], ")"}], "^", "2"}], " ", 
           RowBox[{"NIntegrate", "[", 
            RowBox[{
             RowBox[{"Re", "[", 
              RowBox[{
               RowBox[{"g", "[", "x", "]"}], " ", 
               RowBox[{"g", "[", "y", "]"}], "  ", 
               RowBox[{"Exp", "[", 
                RowBox[{
                 RowBox[{"-", "2"}], "a", " ", 
                 RowBox[{"Sqrt", "[", 
                  RowBox[{
                   RowBox[{
                    RowBox[{"(", 
                    RowBox[{"x", "/", "kx"}], ")"}], "^", "2"}], "+", 
                   RowBox[{
                    RowBox[{"(", 
                    RowBox[{"y", "/", "ky"}], ")"}], "^", "2"}]}], "]"}]}], 
                "]"}], 
               RowBox[{"sumC", "[", 
                RowBox[{"x", ",", "y"}], "]"}]}], "]"}], ",", 
             RowBox[{"{", 
              RowBox[{"x", ",", "0", ",", 
               RowBox[{"Pi", "/", "50"}], ",", "Pi"}], "}"}], ",", 
             RowBox[{"{", 
              RowBox[{"y", ",", "0", ",", 
               RowBox[{"Pi", "/", "50"}], ",", "Pi"}], "}"}]}], "]"}]}]}], 
         ";", "\[IndentingNewLine]", 
         RowBox[{"v30", "=", 
          RowBox[{"vcoul", "/", "norm"}]}], ";", "\[IndentingNewLine]", 
         "\[IndentingNewLine]", 
         RowBox[{"(*", " ", 
          RowBox[{
           RowBox[{"===", "===", "===", "===", "===", "===", "===", "==="}], 
           "="}], " ", "*)"}], "\[IndentingNewLine]", 
         RowBox[{"(*", " ", 
          RowBox[{
           RowBox[{"YUKAWA", " ", "term"}], ",", " ", 
           RowBox[{"atomic", " ", "units"}]}], " ", "*)"}], 
         "\[IndentingNewLine]", 
         RowBox[{"If", "[", 
          RowBox[{
           RowBox[{"Yukawa", "==", "\"\<ON\>\""}], ",", "\[IndentingNewLine]", 
           RowBox[{
            RowBox[{"Clear", "[", "n", "]"}], ";", "\[IndentingNewLine]", 
            RowBox[{
             RowBox[{"q", "[", "n_", "]"}], ":=", 
             RowBox[{
              RowBox[{"(", 
               RowBox[{
                RowBox[{"(", 
                 RowBox[{"eQW", "-", "eout"}], ")"}], "/", 
                RowBox[{"(", 
                 RowBox[{"eQW", "+", "eout"}], ")"}]}], ")"}], "^", 
              RowBox[{"Abs", "[", "n", "]"}]}]}], ";", "\[IndentingNewLine]", 
            RowBox[{
             RowBox[{"term5", "[", 
              RowBox[{"n_", ",", "ze_", ",", "zh_"}], "]"}], ":=", 
             RowBox[{"If", "[", 
              RowBox[{
               RowBox[{
                RowBox[{"Abs", "[", "n", "]"}], "\[LessEqual]", "5"}], ",", 
               RowBox[{
                RowBox[{"q", "[", "n", "]"}], "/", 
                RowBox[{"(", 
                 RowBox[{"eQW", "*", 
                  RowBox[{"Sqrt", "[", 
                   RowBox[{
                    SuperscriptBox[
                    RowBox[{"(", 
                    FractionBox["x", "k1"], ")"}], "2"], "+", 
                    SuperscriptBox[
                    RowBox[{"(", 
                    FractionBox["y", "k2"], ")"}], "2"], "+", 
                    RowBox[{
                    FractionBox["1", 
                    SuperscriptBox["k3", "2"]], 
                    RowBox[{
                    RowBox[{"(", 
                    RowBox[{"ze", "-", 
                    RowBox[{"zh", "*", 
                    RowBox[{
                    RowBox[{"(", 
                    RowBox[{"-", "1"}], ")"}], "^", "n"}]}], "-", 
                    RowBox[{"n", "*", "Pi"}]}], ")"}], "^", "2"}]}]}], 
                   "]"}]}], ")"}]}], ",", 
               RowBox[{
                RowBox[{"q", "[", "n", "]"}], "/", 
                RowBox[{"(", 
                 RowBox[{"eQW", "*", 
                  RowBox[{"Sqrt", "[", 
                   RowBox[{
                    SuperscriptBox[
                    RowBox[{"(", 
                    FractionBox["x", "k1"], ")"}], "2"], "+", 
                    SuperscriptBox[
                    RowBox[{"(", 
                    FractionBox["y", "k2"], ")"}], "2"], "+", 
                    RowBox[{
                    FractionBox["1", 
                    SuperscriptBox["k3", "2"]], 
                    RowBox[{
                    RowBox[{"(", 
                    RowBox[{"n", "*", "Pi"}], ")"}], "^", "2"}]}]}], "]"}]}], 
                 ")"}]}]}], "]"}]}], ";", "\n", "\[IndentingNewLine]", 
            RowBox[{
             RowBox[{"term5exp", "[", 
              RowBox[{"n_", ",", "ze_", ",", "zh_"}], "]"}], ":=", 
             RowBox[{"If", "[", 
              RowBox[{
               RowBox[{
                RowBox[{"Abs", "[", "n", "]"}], "\[LessEqual]", "5"}], ",", 
               RowBox[{"Exp", "[", 
                RowBox[{
                 RowBox[{"-", 
                  FractionBox["b", 
                   SuperscriptBox["kz", "2"]]}], 
                 RowBox[{
                  RowBox[{"(", 
                   RowBox[{"ze", "-", 
                    RowBox[{"zh", "*", 
                    RowBox[{
                    RowBox[{"(", 
                    RowBox[{"-", "1"}], ")"}], "^", "n"}]}], "-", 
                    RowBox[{"n", "*", "Pi"}]}], ")"}], "^", "2"}]}], "]"}], 
               ",", 
               RowBox[{"Exp", "[", 
                RowBox[{
                 RowBox[{"-", 
                  FractionBox["b", 
                   SuperscriptBox["kz", "2"]]}], 
                 RowBox[{
                  RowBox[{"(", 
                   RowBox[{"n", "*", "Pi"}], ")"}], "^", "2"}]}], "]"}]}], 
              "]"}]}], ";", "\[IndentingNewLine]", 
            RowBox[{"(*", " ", 
             RowBox[{
              RowBox[{
              "beyond", " ", "5", "th", " ", "term", " ", "we", " ", 
               "approximate", " ", "the", " ", "image", " ", "charge", " ", 
               "position", " ", "as", " ", "a", " ", "constant"}], ",", " ", 
              RowBox[{
              "which", " ", "saves", " ", "cpu", " ", "time", " ", "and", " ",
                "gives", " ", "nearly", " ", "undistinguishible", " ", 
               "results", " ", "when", " ", "Lz", " ", "<<"}]}], " ", "*)"}], 
            "\[IndentingNewLine]", "\[IndentingNewLine]", 
            RowBox[{"If", "[", 
             RowBox[{
              RowBox[{"diel", "==", "1"}], ",", 
              RowBox[{"nt", "=", "20"}], ",", 
              RowBox[{"nt", "=", "0"}]}], "]"}], ";", "\[IndentingNewLine]", 
            RowBox[{
             RowBox[{"PY", "[", 
              RowBox[{"n_", ",", "ze_", ",", "zh_"}], "]"}], "=", 
             RowBox[{
              RowBox[{"(", 
               RowBox[{"\[Integral]", 
                RowBox[{"\[Integral]", 
                 RowBox[{
                  RowBox[{"term5", "[", 
                   RowBox[{"n", ",", "ze", ",", "zh"}], "]"}], 
                  RowBox[{"\[DifferentialD]", "ze"}], 
                  RowBox[{"\[DifferentialD]", "zh"}]}]}]}], ")"}], "/.", 
              RowBox[{"{", 
               RowBox[{
                RowBox[{"k1", "\[Rule]", "kx"}], ",", 
                RowBox[{"k2", "\[Rule]", "ky"}], ",", 
                RowBox[{"k3", "\[Rule]", "kz"}]}], "}"}]}]}], ";", "\n", 
            "\[IndentingNewLine]", 
            RowBox[{"(*", " ", 
             RowBox[{"Semi", "-", 
              RowBox[{
              "analytical", " ", "Yukawa", " ", "integral", " ", "splitting", 
               " ", "slowly"}], "-", 
              RowBox[{
              "varying", " ", "function", " ", "into", " ", "nY", " ", 
               "intervals"}]}], " ", "*)"}], "\[IndentingNewLine]", 
            RowBox[{"coor", "=", 
             RowBox[{"{", "}"}]}], ";", "\[IndentingNewLine]", 
            RowBox[{"For", "[", 
             RowBox[{
              RowBox[{"ss", "=", "0"}], ",", 
              RowBox[{"ss", "<=", "nY"}], ",", 
              RowBox[{"ss", "++"}], ",", "\[IndentingNewLine]", 
              RowBox[{"coor", "=", 
               RowBox[{"AppendTo", "[", 
                RowBox[{"coor", ",", 
                 RowBox[{
                  RowBox[{
                   RowBox[{"-", "Pi"}], "/", "2"}], "+", 
                  RowBox[{"ss", " ", "*", 
                   RowBox[{"Pi", "/", "nY"}]}]}]}], "]"}]}]}], "]"}], ";", 
            "\[IndentingNewLine]", "\[IndentingNewLine]", 
            RowBox[{
             RowBox[{"termY", "[", 
              RowBox[{"n_", ",", "i_", ",", "j_"}], "]"}], ":=", 
             RowBox[{
              SuperscriptBox[
               RowBox[{"Cos", "[", 
                RowBox[{
                 FractionBox["1", "2"], 
                 RowBox[{"(", 
                  RowBox[{
                   RowBox[{"coor", "[", 
                    RowBox[{"[", 
                    RowBox[{"i", "+", "1"}], "]"}], "]"}], "+", 
                   RowBox[{"coor", "[", 
                    RowBox[{"[", "i", "]"}], "]"}]}], ")"}]}], "]"}], "2"], 
              SuperscriptBox[
               RowBox[{"Cos", "[", 
                RowBox[{
                 FractionBox["1", "2"], 
                 RowBox[{"(", 
                  RowBox[{
                   RowBox[{"coor", "[", 
                    RowBox[{"[", 
                    RowBox[{"j", "+", "1"}], "]"}], "]"}], "+", 
                   RowBox[{"coor", "[", 
                    RowBox[{"[", "j", "]"}], "]"}]}], ")"}]}], "]"}], "2"], 
              " ", "*", 
              RowBox[{"term5exp", "[", 
               RowBox[{"n", ",", 
                RowBox[{
                 FractionBox["1", "2"], 
                 RowBox[{"(", 
                  RowBox[{
                   RowBox[{"coor", "[", 
                    RowBox[{"[", 
                    RowBox[{"i", "+", "1"}], "]"}], "]"}], "+", 
                   RowBox[{"coor", "[", 
                    RowBox[{"[", "i", "]"}], "]"}]}], ")"}]}], ",", 
                RowBox[{
                 FractionBox["1", "2"], 
                 RowBox[{"(", 
                  RowBox[{
                   RowBox[{"coor", "[", 
                    RowBox[{"[", 
                    RowBox[{"j", "+", "1"}], "]"}], "]"}], "+", 
                   RowBox[{"coor", "[", 
                    RowBox[{"[", "j", "]"}], "]"}]}], ")"}]}]}], "]"}], "*", 
              RowBox[{"(", 
               RowBox[{
                RowBox[{"PY", "[", 
                 RowBox[{"n", ",", 
                  RowBox[{"coor", "[", 
                   RowBox[{"[", 
                    RowBox[{"i", "+", "1"}], "]"}], "]"}], ",", 
                  RowBox[{"coor", "[", 
                   RowBox[{"[", 
                    RowBox[{"j", "+", "1"}], "]"}], "]"}]}], "]"}], "+", 
                RowBox[{"PY", "[", 
                 RowBox[{"n", ",", 
                  RowBox[{"coor", "[", 
                   RowBox[{"[", "i", "]"}], "]"}], ",", 
                  RowBox[{"coor", "[", 
                   RowBox[{"[", "j", "]"}], "]"}]}], "]"}], "-", 
                RowBox[{"PY", "[", 
                 RowBox[{"n", ",", 
                  RowBox[{"coor", "[", 
                   RowBox[{"[", 
                    RowBox[{"i", "+", "1"}], "]"}], "]"}], ",", 
                  RowBox[{"coor", "[", 
                   RowBox[{"[", "j", "]"}], "]"}]}], "]"}], "-", 
                RowBox[{"PY", "[", 
                 RowBox[{"n", ",", 
                  RowBox[{"coor", "[", 
                   RowBox[{"[", "i", "]"}], "]"}], ",", 
                  RowBox[{"coor", "[", 
                   RowBox[{"[", 
                    RowBox[{"j", "+", "1"}], "]"}], "]"}]}], "]"}]}], 
               ")"}]}]}], ";", "\[IndentingNewLine]", "\[IndentingNewLine]", 
            RowBox[{
             RowBox[{"sumY", "[", 
              RowBox[{"b_", ",", "x_", ",", "y_"}], "]"}], "=", 
             RowBox[{
              UnderoverscriptBox["\[Sum]", 
               RowBox[{"n", "=", 
                RowBox[{"-", "nt"}]}], "nt"], 
              RowBox[{
               UnderoverscriptBox["\[Sum]", 
                RowBox[{"i", "=", "1"}], 
                RowBox[{
                 RowBox[{"Length", "[", "coor", "]"}], "-", "1"}]], 
               RowBox[{
                UnderoverscriptBox["\[Sum]", 
                 RowBox[{"j", "=", "1"}], 
                 RowBox[{
                  RowBox[{"Length", "[", "coor", "]"}], "-", "1"}]], 
                RowBox[{"termY", "[", 
                 RowBox[{"n", ",", "i", ",", "j"}], "]"}]}]}]}]}], ";", 
            "\[IndentingNewLine]", "\[IndentingNewLine]", 
            RowBox[{"ngt", "=", "5"}], ";", " ", 
            RowBox[{"(*", " ", 
             RowBox[{"number", " ", "of", " ", "Gaussian", " ", "functions"}],
              " ", "*)"}], "\[IndentingNewLine]", "\[IndentingNewLine]", 
            RowBox[{"(*", " ", 
             RowBox[{
             "Calculate", " ", "for", " ", "electron", " ", "polaronic", " ", 
              "radius"}], " ", "*)"}], "\[IndentingNewLine]", 
            RowBox[{"blist", "=", "bliste"}], ";", "\[IndentingNewLine]", 
            RowBox[{"vyuk", "=", 
             RowBox[{
              SuperscriptBox[
               RowBox[{"(", 
                FractionBox["Lx", "Pi"], ")"}], "2"], 
              SuperscriptBox[
               RowBox[{"(", 
                FractionBox["Ly", "Pi"], ")"}], "2"], 
              FractionBox["1", 
               SuperscriptBox["2", "4"]], 
              SuperscriptBox[
               RowBox[{"(", 
                FractionBox["Lz", "Pi"], ")"}], "2"], 
              RowBox[{"NIntegrate", "[", 
               RowBox[{
                RowBox[{"Re", "[", 
                 RowBox[{
                  RowBox[{"g", "[", "x", "]"}], " ", 
                  RowBox[{"g", "[", "y", "]"}], " ", 
                  RowBox[{"Exp", "[", 
                   RowBox[{
                    RowBox[{"-", "2"}], "a", " ", 
                    SqrtBox[
                    RowBox[{
                    SuperscriptBox[
                    RowBox[{"(", 
                    FractionBox["x", "kx"], ")"}], "2"], "+", 
                    SuperscriptBox[
                    RowBox[{"(", 
                    FractionBox["y", "ky"], ")"}], "2"]}]]}], "]"}], " ", 
                  RowBox[{
                   UnderoverscriptBox["\[Sum]", 
                    RowBox[{"ng", "=", "1"}], "ngt"], 
                   RowBox[{
                    RowBox[{"alist", "[", 
                    RowBox[{"[", "ng", "]"}], "]"}], " ", 
                    RowBox[{"Exp", "[", 
                    RowBox[{
                    RowBox[{"-", 
                    RowBox[{"blist", "[", 
                    RowBox[{"[", "ng", "]"}], "]"}]}], "*", 
                    SuperscriptBox[
                    RowBox[{"(", 
                    FractionBox["x", "kx"], ")"}], "2"]}], "]"}], " ", 
                    RowBox[{"Exp", "[", 
                    RowBox[{
                    RowBox[{"-", 
                    RowBox[{"blist", "[", 
                    RowBox[{"[", "ng", "]"}], "]"}]}], "*", 
                    SuperscriptBox[
                    RowBox[{"(", 
                    FractionBox["y", "ky"], ")"}], "2"]}], "]"}], " ", 
                    RowBox[{"sumY", "[", 
                    RowBox[{
                    RowBox[{"blist", "[", 
                    RowBox[{"[", "ng", "]"}], "]"}], ",", "x", ",", "y"}], 
                    "]"}]}]}]}], "]"}], ",", 
                RowBox[{"{", 
                 RowBox[{"x", ",", "0", ",", 
                  RowBox[{"Pi", "/", "50"}], ",", "Pi"}], "}"}], ",", 
                RowBox[{"{", 
                 RowBox[{"y", ",", "0", ",", 
                  RowBox[{"Pi", "/", "50"}], ",", "Pi"}], "}"}]}], "]"}]}]}], 
            ";", "\[IndentingNewLine]", 
            RowBox[{"vY30e", "=", 
             RowBox[{"Re", "[", 
              RowBox[{"vyuk", "/", "norm"}], "]"}]}], ";", 
            "\[IndentingNewLine]", "\[IndentingNewLine]", 
            RowBox[{"(*", " ", 
             RowBox[{
             "Calculate", " ", "for", " ", "hole", " ", "polaronic", " ", 
              "radius"}], " ", "*)"}], "\[IndentingNewLine]", 
            RowBox[{"blist", "=", "blisth"}], ";", "\[IndentingNewLine]", 
            RowBox[{"vyuk", "=", 
             RowBox[{
              SuperscriptBox[
               RowBox[{"(", 
                FractionBox["Lx", "Pi"], ")"}], "2"], 
              SuperscriptBox[
               RowBox[{"(", 
                FractionBox["Ly", "Pi"], ")"}], "2"], 
              FractionBox["1", 
               SuperscriptBox["2", "4"]], 
              SuperscriptBox[
               RowBox[{"(", 
                FractionBox["Lz", "Pi"], ")"}], "2"], 
              RowBox[{"NIntegrate", "[", 
               RowBox[{
                RowBox[{"Re", "[", 
                 RowBox[{
                  RowBox[{"g", "[", "x", "]"}], " ", 
                  RowBox[{"g", "[", "y", "]"}], " ", 
                  RowBox[{"Exp", "[", 
                   RowBox[{
                    RowBox[{"-", "2"}], "a", " ", 
                    SqrtBox[
                    RowBox[{
                    SuperscriptBox[
                    RowBox[{"(", 
                    FractionBox["x", "kx"], ")"}], "2"], "+", 
                    SuperscriptBox[
                    RowBox[{"(", 
                    FractionBox["y", "ky"], ")"}], "2"]}]]}], "]"}], " ", 
                  RowBox[{
                   UnderoverscriptBox["\[Sum]", 
                    RowBox[{"ng", "=", "1"}], "ngt"], 
                   RowBox[{
                    RowBox[{"alist", "[", 
                    RowBox[{"[", "ng", "]"}], "]"}], " ", 
                    RowBox[{"Exp", "[", 
                    RowBox[{
                    RowBox[{"-", 
                    RowBox[{"blist", "[", 
                    RowBox[{"[", "ng", "]"}], "]"}]}], "*", 
                    SuperscriptBox[
                    RowBox[{"(", 
                    FractionBox["x", "kx"], ")"}], "2"]}], "]"}], " ", 
                    RowBox[{"Exp", "[", 
                    RowBox[{
                    RowBox[{"-", 
                    RowBox[{"blist", "[", 
                    RowBox[{"[", "ng", "]"}], "]"}]}], "*", 
                    SuperscriptBox[
                    RowBox[{"(", 
                    FractionBox["y", "ky"], ")"}], "2"]}], "]"}], " ", 
                    RowBox[{"sumY", "[", 
                    RowBox[{
                    RowBox[{"blist", "[", 
                    RowBox[{"[", "ng", "]"}], "]"}], ",", "x", ",", "y"}], 
                    "]"}]}]}]}], "]"}], ",", 
                RowBox[{"{", 
                 RowBox[{"x", ",", "0", ",", 
                  RowBox[{"Pi", "/", "50"}], ",", "Pi"}], "}"}], ",", 
                RowBox[{"{", 
                 RowBox[{"y", ",", "0", ",", 
                  RowBox[{"Pi", "/", "50"}], ",", "Pi"}], "}"}]}], "]"}]}]}], 
            ";", "\[IndentingNewLine]", 
            RowBox[{"vY30h", "=", 
             RowBox[{"Re", "[", 
              RowBox[{"vyuk", "/", "norm"}], "]"}]}], ";", 
            "\[IndentingNewLine]", "\[IndentingNewLine]", 
            RowBox[{"vY30", "=", 
             RowBox[{
              RowBox[{"(", 
               RowBox[{"vY30e", "+", "vY30h"}], ")"}], "/", "2"}]}], ";"}], 
           "\[IndentingNewLine]", ",", "\[IndentingNewLine]", 
           RowBox[{
            RowBox[{"vY30", "=", "0"}], ";"}]}], "\[IndentingNewLine]", "]"}],
          ";", "\[IndentingNewLine]", "\[IndentingNewLine]", 
         RowBox[{"(*", " ", 
          RowBox[{
           RowBox[{"===", "===", "===", "===", "===", "===", "===", "==="}], 
           "="}], " ", "*)"}], "\[IndentingNewLine]", 
         RowBox[{"(*", " ", 
          RowBox[{"Print", " ", "partial", " ", "results"}], " ", "*)"}], 
         "\[IndentingNewLine]", 
         RowBox[{"Etot", "=", 
          RowBox[{"(", 
           RowBox[{"kinet", "+", 
            RowBox[{"2", "*", "pot"}], "+", "potYe", "+", "potYh", "-", "v30",
             "-", "vY30"}], ")"}]}], ";", "\[IndentingNewLine]", 
         RowBox[{"scan", "=", 
          RowBox[{"AppendTo", "[", 
           RowBox[{"scan", ",", 
            RowBox[{"{", 
             RowBox[{"\[Alpha]", ",", 
              RowBox[{"Etot", "*", "elv", "*", "1000"}]}], "}"}]}], "]"}]}], 
         ";", "\[IndentingNewLine]", 
         RowBox[{"Print", "[", 
          RowBox[{
          "\"\<\[Alpha]=\>\"", ",", "\[Alpha]", ",", "\"\<  a0(nm)=\>\"", ",", 
           RowBox[{
            RowBox[{"eps1", "/", 
             RowBox[{"(", 
              RowBox[{"2", "*", "\[Alpha]", "*", "mup"}], ")"}]}], "*", 
            RowBox[{"0.529177249", "/", "10"}]}], ",", "\"\<  Ekin(meV)=\>\"",
            ",", 
           RowBox[{"kinet", "*", "elv", "*", "1000"}], ",", 
           "\"\<  Vself(meV)=\>\"", ",", 
           RowBox[{"2", "*", "pot", "*", "elv", "*", "1000"}], ",", 
           "\"\<  VselfY(meV)=\>\"", ",", 
           RowBox[{
            RowBox[{"(", 
             RowBox[{"potYe", "+", "potYh"}], ")"}], "*", "elv", "*", 
            "1000"}], ",", "\"\<   Vcoul(meV)=\>\"", ",", 
           RowBox[{
            RowBox[{"-", "v30"}], "*", "elv", "*", "1000"}], ",", 
           "\"\<   Vyukawa(meV)=\>\"", ",", 
           RowBox[{
            RowBox[{"-", "vY30"}], "*", "elv", "*", "1000"}], ",", 
           "\"\<     Etot(meV)=\>\"", ",", 
           RowBox[{"Etot", "*", "elv", "*", "1000"}]}], "]"}], ";", 
         "\[IndentingNewLine]", 
         RowBox[{"If", "[", 
          RowBox[{
           RowBox[{
            RowBox[{"ii", ">", "1"}], "&&", 
            RowBox[{
             RowBox[{"scan", "[", 
              RowBox[{"[", 
               RowBox[{"ii", ",", "2"}], "]"}], "]"}], ">", 
             RowBox[{"scan", "[", 
              RowBox[{"[", 
               RowBox[{
                RowBox[{"ii", "-", "1"}], ",", "2"}], "]"}], "]"}]}]}], ",", 
           RowBox[{"Break", "[", "]"}]}], "]"}], ";", "\[IndentingNewLine]", 
         RowBox[{"check", "=", "0"}], ";", "\[IndentingNewLine]", 
         RowBox[{"If", "[", 
          RowBox[{
           RowBox[{"\[Alpha]", "==", "\[Alpha]max"}], ",", " ", 
           RowBox[{
            RowBox[{
            "Print", "[", "\"\<No maximum found in the range of \[Alpha]\>\"",
              "]"}], ";", 
            RowBox[{"check", "=", "1"}], ";"}]}], "]"}], ";", 
         "\[IndentingNewLine]", 
         RowBox[{"ii", "=", 
          RowBox[{"ii", "+", "1"}]}], ";"}]}], "\[IndentingNewLine]", "]"}], 
      ";", "\[IndentingNewLine]", 
      RowBox[{"(*", " ", 
       RowBox[{
        RowBox[{"===", "===", "===", "===", "===", "===", "===", "==="}], 
        "="}], " ", "*)"}], "\[IndentingNewLine]", "\[IndentingNewLine]", 
      RowBox[{"(*", " ", 
       RowBox[{
        RowBox[{"===", "===", "===", "===", "===", "===", "===", "==="}], 
        "="}], " ", "*)"}], "\[IndentingNewLine]", 
      RowBox[{"(*", " ", 
       RowBox[{"Refine", " ", "scan", " ", "#2"}], " ", "*)"}], 
      "\[IndentingNewLine]", 
      RowBox[{"(*", " ", 
       RowBox[{
        RowBox[{"===", "===", "===", "===", "===", "===", "===", "==="}], 
        "="}], " ", "*)"}], "\[IndentingNewLine]", "\[IndentingNewLine]", 
      RowBox[{"\[Alpha]low", "=", 
       RowBox[{"\[Alpha]", "-", "\[Alpha]step1"}]}], ";", 
      "\[IndentingNewLine]", 
      RowBox[{"\[Alpha]min", "=", 
       RowBox[{"\[Alpha]low", "-", "\[Alpha]step1", "+", "\[Alpha]step2"}]}], 
      ";", "\[IndentingNewLine]", 
      RowBox[{"\[Alpha]max", "=", 
       RowBox[{"\[Alpha]low", "+", "\[Alpha]step1", "-", "\[Alpha]step2"}]}], 
      ";", "\[IndentingNewLine]", "\[IndentingNewLine]", 
      RowBox[{"scan", "=", 
       RowBox[{"{", "}"}]}], ";", 
      RowBox[{"ii", "=", "1"}], ";", "\[IndentingNewLine]", 
      RowBox[{"For", "[", 
       RowBox[{
        RowBox[{"\[Alpha]", "=", "\[Alpha]min"}], ",", 
        RowBox[{"\[Alpha]", "<=", "\[Alpha]max"}], ",", 
        RowBox[{"\[Alpha]", "=", 
         RowBox[{"\[Alpha]", "+", "\[Alpha]step2"}]}], ",", 
        "\[IndentingNewLine]", 
        RowBox[{
         RowBox[{"a", "=", 
          RowBox[{"2", "*", "\[Alpha]", "*", 
           RowBox[{"mup", "/", "eps1"}]}]}], ";", " ", "\[IndentingNewLine]", 
         RowBox[{"(*", " ", 
          RowBox[{"Calculate", " ", "kinetic", " ", "energy", " ", 
           RowBox[{"(", 
            RowBox[{"a", ".", "u", "."}], ")"}]}], " ", "*)"}], 
         "\[IndentingNewLine]", 
         RowBox[{"kinet", "=", 
          RowBox[{
           RowBox[{
            RowBox[{"kx", "^", "2"}], "/", 
            RowBox[{"(", 
             RowBox[{"2", "*", "mup"}], ")"}]}], "+", 
           RowBox[{
            RowBox[{"ky", "^", "2"}], "/", 
            RowBox[{"(", 
             RowBox[{"2", "*", "mup"}], ")"}]}], "+", 
           RowBox[{
            RowBox[{"kz", "^", "2"}], "/", 
            RowBox[{"(", 
             RowBox[{"2", "*", "muz"}], ")"}]}], "+", 
           RowBox[{
            RowBox[{"a", "^", "2"}], "/", 
            RowBox[{"(", 
             RowBox[{"2", "*", "mup"}], ")"}]}]}]}], ";", 
         "\[IndentingNewLine]", 
         RowBox[{"(*", " ", 
          RowBox[{
           RowBox[{"Calculate", " ", "norm"}], " ", "=", " ", 
           RowBox[{
            RowBox[{"<", "F"}], "|", 
            RowBox[{"F", ">"}]}]}], " ", "*)"}], "\[IndentingNewLine]", 
         RowBox[{
          RowBox[{"g", "[", "x_", "]"}], ":=", 
          RowBox[{
           RowBox[{
            RowBox[{"(", 
             RowBox[{"Pi", "-", "x"}], ")"}], " ", 
            RowBox[{"(", 
             RowBox[{"2", "+", 
              RowBox[{"Cos", "[", 
               RowBox[{"2", " ", "x"}], "]"}]}], ")"}]}], "+", 
           RowBox[{
            RowBox[{"3", "/", "2"}], " ", 
            RowBox[{"Sin", "[", 
             RowBox[{"2", "x"}], "]"}]}]}]}], ";", "\[IndentingNewLine]", 
         RowBox[{"Norm2z", "=", 
          RowBox[{"Integrate", "[", 
           RowBox[{
            RowBox[{
             RowBox[{
              RowBox[{"Cos", "[", 
               RowBox[{"kz", " ", "ze"}], "]"}], "^", "2"}], " ", 
             RowBox[{
              RowBox[{"Cos", "[", 
               RowBox[{"kz", " ", "zh"}], "]"}], "^", "2"}]}], ",", 
            RowBox[{"{", 
             RowBox[{"ze", ",", 
              RowBox[{
               RowBox[{"-", "Lz"}], "/", "2"}], ",", 
              RowBox[{"Lz", "/", "2"}]}], "}"}], ",", 
            RowBox[{"{", 
             RowBox[{"zh", ",", 
              RowBox[{
               RowBox[{"-", "Lz"}], "/", "2"}], ",", 
              RowBox[{"Lz", "/", "2"}]}], "}"}]}], "]"}]}], ";", 
         "\[IndentingNewLine]", 
         RowBox[{"norm", "=", 
          RowBox[{"Norm2z", " ", 
           RowBox[{
            RowBox[{"(", 
             RowBox[{"Lx", "/", "Pi"}], ")"}], "^", "2"}], " ", 
           RowBox[{
            RowBox[{"(", 
             RowBox[{"Ly", "/", "Pi"}], ")"}], "^", "2"}], " ", 
           RowBox[{"1", "/", 
            RowBox[{"2", "^", "4"}]}], " ", 
           RowBox[{"NIntegrate", "[", 
            RowBox[{
             RowBox[{
              RowBox[{"g", "[", "x", "]"}], " ", 
              RowBox[{"g", "[", "y", "]"}], " ", 
              RowBox[{"Exp", "[", 
               RowBox[{
                RowBox[{"-", "2"}], " ", "a", " ", 
                RowBox[{"Sqrt", "[", 
                 RowBox[{
                  RowBox[{
                   RowBox[{"(", 
                    RowBox[{"x", "/", "kx"}], ")"}], "^", "2"}], "+", 
                  RowBox[{
                   RowBox[{"(", 
                    RowBox[{"y", "/", "ky"}], ")"}], "^", "2"}]}], "]"}]}], 
               "]"}]}], ",", 
             RowBox[{"{", 
              RowBox[{"x", ",", "0", ",", "Pi"}], "}"}], ",", 
             RowBox[{"{", 
              RowBox[{"y", ",", "0", ",", "Pi"}], "}"}]}], "]"}]}]}], ";", 
         "\[IndentingNewLine]", "\[IndentingNewLine]", 
         RowBox[{"(*", " ", 
          RowBox[{
          "===", "===", "===", "===", "===", "===", "===", "===", "=="}], " ",
           "*)"}], "\[IndentingNewLine]", 
         RowBox[{"(*", " ", 
          RowBox[{
           RowBox[{"Coulomb", " ", "term"}], ",", " ", 
           RowBox[{"atomic", " ", "units"}]}], " ", "*)"}], 
         "\[IndentingNewLine]", 
         RowBox[{
          RowBox[{"q", "[", "n_", "]"}], ":=", 
          RowBox[{
           RowBox[{"(", 
            RowBox[{
             RowBox[{"(", 
              RowBox[{"eps1", "-", "eps2"}], ")"}], "/", 
             RowBox[{"(", 
              RowBox[{"eps1", "+", "eps2"}], ")"}]}], ")"}], "^", 
           RowBox[{"Abs", "[", "n", "]"}]}]}], ";", "\[IndentingNewLine]", 
         RowBox[{
          RowBox[{"term5", "[", 
           RowBox[{"n_", ",", "ze_", ",", "zh_"}], "]"}], ":=", 
          RowBox[{"If", "[", 
           RowBox[{
            RowBox[{
             RowBox[{"Abs", "[", "n", "]"}], "<=", "5"}], ",", 
            RowBox[{
             RowBox[{"q", "[", "n", "]"}], "/", 
             RowBox[{"(", 
              RowBox[{"eps1", "*", 
               RowBox[{"Sqrt", "[", 
                RowBox[{
                 RowBox[{
                  RowBox[{"(", 
                   RowBox[{"x", "/", "kx"}], ")"}], "^", "2"}], "+", 
                 RowBox[{
                  RowBox[{"(", 
                   RowBox[{"y", "/", "ky"}], ")"}], "^", "2"}], "+", 
                 RowBox[{
                  RowBox[{"1", "/", 
                   RowBox[{"kz", "^", "2"}]}], " ", 
                  RowBox[{
                   RowBox[{"(", 
                    RowBox[{"ze", "-", 
                    RowBox[{"zh", "*", 
                    RowBox[{
                    RowBox[{"(", 
                    RowBox[{"-", "1"}], ")"}], "^", "n"}]}], "-", 
                    RowBox[{"n", "*", "Pi"}]}], ")"}], "^", "2"}]}]}], 
                "]"}]}], ")"}]}], ",", 
            RowBox[{
             RowBox[{"q", "[", "n", "]"}], "/", 
             RowBox[{"(", 
              RowBox[{"eps1", "*", 
               RowBox[{"Sqrt", "[", 
                RowBox[{
                 RowBox[{
                  RowBox[{"(", 
                   RowBox[{"x", "/", "kx"}], ")"}], "^", "2"}], "+", 
                 RowBox[{
                  RowBox[{"(", 
                   RowBox[{"y", "/", "ky"}], ")"}], "^", "2"}], "+", 
                 RowBox[{
                  RowBox[{"1", "/", 
                   RowBox[{"kz", "^", "2"}]}], " ", 
                  RowBox[{
                   RowBox[{"(", 
                    RowBox[{"n", "*", "Pi"}], ")"}], "^", "2"}]}]}], "]"}]}], 
              ")"}]}]}], "]"}]}], ";", "\[IndentingNewLine]", 
         RowBox[{"(*", " ", 
          RowBox[{
           RowBox[{
           "beyond", " ", "5", "th", " ", "term", " ", "we", " ", 
            "approximate", " ", "the", " ", "image", " ", "charge", " ", 
            "position", " ", "as", " ", "a", " ", "constant"}], ",", " ", 
           RowBox[{
           "which", " ", "saves", " ", "cpu", " ", "time", " ", "and", " ", 
            "gives", " ", "nearly", " ", "undistinguishible", " ", "results", 
            " ", "when", " ", "Lz", " ", "<<"}]}], " ", "*)"}], 
         "\[IndentingNewLine]", "\[IndentingNewLine]", 
         RowBox[{"If", "[", 
          RowBox[{
           RowBox[{"diel", "==", "1"}], ",", 
           RowBox[{"nt", "=", "20"}], ",", 
           RowBox[{"nt", "=", "0"}]}], "]"}], ";", "\[IndentingNewLine]", 
         RowBox[{
          RowBox[{"P", "[", 
           RowBox[{"ze_", ",", "zh_"}], "]"}], "=", 
          RowBox[{
           UnderoverscriptBox["\[Sum]", 
            RowBox[{"n", "=", 
             RowBox[{"-", "nt"}]}], "nt"], 
           RowBox[{"\[Integral]", 
            RowBox[{"\[Integral]", 
             RowBox[{
              RowBox[{"term5", "[", 
               RowBox[{"n", ",", "ze", ",", "zh"}], "]"}], 
              RowBox[{"\[DifferentialD]", "ze"}], 
              RowBox[{"\[DifferentialD]", "zh"}]}]}]}]}]}], ";", 
         "\[IndentingNewLine]", "\[IndentingNewLine]", 
         RowBox[{"(*", " ", 
          RowBox[{"Semi", "-", 
           RowBox[{
           "analytical", " ", "Coulomb", " ", "integral", " ", "splitting", 
            " ", "cosines", " ", "into", " ", "nC", " ", "intervals"}]}], " ",
           "*)"}], "\[IndentingNewLine]", 
         RowBox[{"coor", "=", 
          RowBox[{"{", "}"}]}], ";", "\[IndentingNewLine]", 
         RowBox[{"For", "[", 
          RowBox[{
           RowBox[{"ss", "=", "0"}], ",", 
           RowBox[{"ss", "<=", "nC"}], ",", 
           RowBox[{"ss", "++"}], ",", "\[IndentingNewLine]", 
           RowBox[{"coor", "=", 
            RowBox[{"AppendTo", "[", 
             RowBox[{"coor", ",", 
              RowBox[{
               RowBox[{
                RowBox[{"-", "Pi"}], "/", "2"}], "+", 
               RowBox[{"ss", " ", "*", 
                RowBox[{"Pi", "/", "nC"}]}]}]}], "]"}]}]}], "]"}], ";", "\n", 
         "\[IndentingNewLine]", 
         RowBox[{
          RowBox[{"termC", "[", 
           RowBox[{"i_", ",", "j_"}], "]"}], ":=", 
          RowBox[{
           RowBox[{
            RowBox[{"Cos", "[", 
             RowBox[{
              RowBox[{"1", "/", "2"}], " ", 
              RowBox[{"(", 
               RowBox[{
                RowBox[{"coor", "[", 
                 RowBox[{"[", 
                  RowBox[{"i", "+", "1"}], "]"}], "]"}], "+", 
                RowBox[{"coor", "[", 
                 RowBox[{"[", "i", "]"}], "]"}]}], ")"}]}], "]"}], "^", "2"}],
            " ", 
           RowBox[{
            RowBox[{"Cos", "[", 
             RowBox[{
              RowBox[{"1", "/", "2"}], " ", 
              RowBox[{"(", 
               RowBox[{
                RowBox[{"coor", "[", 
                 RowBox[{"[", 
                  RowBox[{"j", "+", "1"}], "]"}], "]"}], "+", 
                RowBox[{"coor", "[", 
                 RowBox[{"[", "j", "]"}], "]"}]}], ")"}]}], "]"}], "^", "2"}],
            " ", "*", 
           RowBox[{"(", 
            RowBox[{
             RowBox[{"P", "[", 
              RowBox[{
               RowBox[{"coor", "[", 
                RowBox[{"[", 
                 RowBox[{"i", "+", "1"}], "]"}], "]"}], ",", 
               RowBox[{"coor", "[", 
                RowBox[{"[", 
                 RowBox[{"j", "+", "1"}], "]"}], "]"}]}], "]"}], "+", 
             RowBox[{"P", "[", 
              RowBox[{
               RowBox[{"coor", "[", 
                RowBox[{"[", "i", "]"}], "]"}], ",", 
               RowBox[{"coor", "[", 
                RowBox[{"[", "j", "]"}], "]"}]}], "]"}], "-", 
             RowBox[{"P", "[", 
              RowBox[{
               RowBox[{"coor", "[", 
                RowBox[{"[", 
                 RowBox[{"i", "+", "1"}], "]"}], "]"}], ",", 
               RowBox[{"coor", "[", 
                RowBox[{"[", "j", "]"}], "]"}]}], "]"}], "-", 
             RowBox[{"P", "[", 
              RowBox[{
               RowBox[{"coor", "[", 
                RowBox[{"[", "i", "]"}], "]"}], ",", 
               RowBox[{"coor", "[", 
                RowBox[{"[", 
                 RowBox[{"j", "+", "1"}], "]"}], "]"}]}], "]"}]}], ")"}]}]}], 
         ";", "\[IndentingNewLine]", 
         RowBox[{
          RowBox[{"sumC", "[", 
           RowBox[{"x_", ",", "y_"}], "]"}], "=", 
          RowBox[{
           UnderoverscriptBox["\[Sum]", 
            RowBox[{"i", "=", "1"}], 
            RowBox[{
             RowBox[{"Length", "[", "coor", "]"}], "-", "1"}]], 
           RowBox[{
            UnderoverscriptBox["\[Sum]", 
             RowBox[{"j", "=", "1"}], 
             RowBox[{
              RowBox[{"Length", "[", "coor", "]"}], "-", "1"}]], 
            RowBox[{"termC", "[", 
             RowBox[{"i", ",", "j"}], "]"}]}]}]}], ";", "\n", 
         "\[IndentingNewLine]", 
         RowBox[{"vcoul", "=", 
          RowBox[{
           RowBox[{
            RowBox[{"(", 
             RowBox[{"Lx", "/", "Pi"}], ")"}], "^", "2"}], " ", 
           RowBox[{
            RowBox[{"(", 
             RowBox[{"Ly", "/", "Pi"}], ")"}], "^", "2"}], " ", 
           RowBox[{"1", "/", 
            RowBox[{"2", "^", "4"}]}], " ", 
           RowBox[{
            RowBox[{"(", 
             RowBox[{"Lz", "/", "Pi"}], ")"}], "^", "2"}], " ", 
           RowBox[{"NIntegrate", "[", 
            RowBox[{
             RowBox[{"Re", "[", 
              RowBox[{
               RowBox[{"g", "[", "x", "]"}], " ", 
               RowBox[{"g", "[", "y", "]"}], "  ", 
               RowBox[{"Exp", "[", 
                RowBox[{
                 RowBox[{"-", "2"}], "a", " ", 
                 RowBox[{"Sqrt", "[", 
                  RowBox[{
                   RowBox[{
                    RowBox[{"(", 
                    RowBox[{"x", "/", "kx"}], ")"}], "^", "2"}], "+", 
                   RowBox[{
                    RowBox[{"(", 
                    RowBox[{"y", "/", "ky"}], ")"}], "^", "2"}]}], "]"}]}], 
                "]"}], 
               RowBox[{"sumC", "[", 
                RowBox[{"x", ",", "y"}], "]"}]}], "]"}], ",", 
             RowBox[{"{", 
              RowBox[{"x", ",", "0", ",", 
               RowBox[{"Pi", "/", "50"}], ",", "Pi"}], "}"}], ",", 
             RowBox[{"{", 
              RowBox[{"y", ",", "0", ",", 
               RowBox[{"Pi", "/", "50"}], ",", "Pi"}], "}"}]}], "]"}]}]}], 
         ";", "\[IndentingNewLine]", 
         RowBox[{"v30", "=", 
          RowBox[{"vcoul", "/", "norm"}]}], ";", "\[IndentingNewLine]", 
         "\[IndentingNewLine]", 
         RowBox[{"(*", " ", 
          RowBox[{
           RowBox[{"===", "===", "===", "===", "===", "===", "===", "==="}], 
           "="}], " ", "*)"}], "\[IndentingNewLine]", 
         RowBox[{"(*", " ", 
          RowBox[{
           RowBox[{"YUKAWA", " ", "term"}], ",", " ", 
           RowBox[{"atomic", " ", "units"}]}], " ", "*)"}], 
         "\[IndentingNewLine]", 
         RowBox[{"If", "[", 
          RowBox[{
           RowBox[{"Yukawa", "==", "\"\<ON\>\""}], ",", "\[IndentingNewLine]", 
           RowBox[{
            RowBox[{"Clear", "[", "n", "]"}], ";", "\[IndentingNewLine]", 
            RowBox[{
             RowBox[{"q", "[", "n_", "]"}], ":=", 
             RowBox[{
              RowBox[{"(", 
               RowBox[{
                RowBox[{"(", 
                 RowBox[{"eQW", "-", "eout"}], ")"}], "/", 
                RowBox[{"(", 
                 RowBox[{"eQW", "+", "eout"}], ")"}]}], ")"}], "^", 
              RowBox[{"Abs", "[", "n", "]"}]}]}], ";", "\[IndentingNewLine]", 
            RowBox[{
             RowBox[{"term5", "[", 
              RowBox[{"n_", ",", "ze_", ",", "zh_"}], "]"}], ":=", 
             RowBox[{"If", "[", 
              RowBox[{
               RowBox[{
                RowBox[{"Abs", "[", "n", "]"}], "\[LessEqual]", "5"}], ",", 
               RowBox[{
                RowBox[{"q", "[", "n", "]"}], "/", 
                RowBox[{"(", 
                 RowBox[{"eQW", "*", 
                  RowBox[{"Sqrt", "[", 
                   RowBox[{
                    SuperscriptBox[
                    RowBox[{"(", 
                    FractionBox["x", "k1"], ")"}], "2"], "+", 
                    SuperscriptBox[
                    RowBox[{"(", 
                    FractionBox["y", "k2"], ")"}], "2"], "+", 
                    RowBox[{
                    FractionBox["1", 
                    SuperscriptBox["k3", "2"]], 
                    RowBox[{
                    RowBox[{"(", 
                    RowBox[{"ze", "-", 
                    RowBox[{"zh", "*", 
                    RowBox[{
                    RowBox[{"(", 
                    RowBox[{"-", "1"}], ")"}], "^", "n"}]}], "-", 
                    RowBox[{"n", "*", "Pi"}]}], ")"}], "^", "2"}]}]}], 
                   "]"}]}], ")"}]}], ",", 
               RowBox[{
                RowBox[{"q", "[", "n", "]"}], "/", 
                RowBox[{"(", 
                 RowBox[{"eQW", "*", 
                  RowBox[{"Sqrt", "[", 
                   RowBox[{
                    SuperscriptBox[
                    RowBox[{"(", 
                    FractionBox["x", "k1"], ")"}], "2"], "+", 
                    SuperscriptBox[
                    RowBox[{"(", 
                    FractionBox["y", "k2"], ")"}], "2"], "+", 
                    RowBox[{
                    FractionBox["1", 
                    SuperscriptBox["k3", "2"]], 
                    RowBox[{
                    RowBox[{"(", 
                    RowBox[{"n", "*", "Pi"}], ")"}], "^", "2"}]}]}], "]"}]}], 
                 ")"}]}]}], "]"}]}], ";", "\n", "\[IndentingNewLine]", 
            RowBox[{
             RowBox[{"term5exp", "[", 
              RowBox[{"n_", ",", "ze_", ",", "zh_"}], "]"}], ":=", 
             RowBox[{"If", "[", 
              RowBox[{
               RowBox[{
                RowBox[{"Abs", "[", "n", "]"}], "\[LessEqual]", "5"}], ",", 
               RowBox[{"Exp", "[", 
                RowBox[{
                 RowBox[{"-", 
                  FractionBox["b", 
                   SuperscriptBox["kz", "2"]]}], 
                 RowBox[{
                  RowBox[{"(", 
                   RowBox[{"ze", "-", 
                    RowBox[{"zh", "*", 
                    RowBox[{
                    RowBox[{"(", 
                    RowBox[{"-", "1"}], ")"}], "^", "n"}]}], "-", 
                    RowBox[{"n", "*", "Pi"}]}], ")"}], "^", "2"}]}], "]"}], 
               ",", 
               RowBox[{"Exp", "[", 
                RowBox[{
                 RowBox[{"-", 
                  FractionBox["b", 
                   SuperscriptBox["kz", "2"]]}], 
                 RowBox[{
                  RowBox[{"(", 
                   RowBox[{"n", "*", "Pi"}], ")"}], "^", "2"}]}], "]"}]}], 
              "]"}]}], ";", "\[IndentingNewLine]", 
            RowBox[{"(*", " ", 
             RowBox[{
              RowBox[{
              "beyond", " ", "5", "th", " ", "term", " ", "we", " ", 
               "approximate", " ", "the", " ", "image", " ", "charge", " ", 
               "position", " ", "as", " ", "a", " ", "constant"}], ",", " ", 
              RowBox[{
              "which", " ", "saves", " ", "cpu", " ", "time", " ", "and", " ",
                "gives", " ", "nearly", " ", "undistinguishible", " ", 
               "results", " ", "when", " ", "Lz", " ", "<<"}]}], " ", "*)"}], 
            "\[IndentingNewLine]", "\[IndentingNewLine]", 
            RowBox[{"If", "[", 
             RowBox[{
              RowBox[{"diel", "==", "1"}], ",", 
              RowBox[{"nt", "=", "20"}], ",", 
              RowBox[{"nt", "=", "0"}]}], "]"}], ";", "\[IndentingNewLine]", 
            RowBox[{
             RowBox[{"PY", "[", 
              RowBox[{"n_", ",", "ze_", ",", "zh_"}], "]"}], "=", 
             RowBox[{
              RowBox[{"(", 
               RowBox[{"\[Integral]", 
                RowBox[{"\[Integral]", 
                 RowBox[{
                  RowBox[{"term5", "[", 
                   RowBox[{"n", ",", "ze", ",", "zh"}], "]"}], 
                  RowBox[{"\[DifferentialD]", "ze"}], 
                  RowBox[{"\[DifferentialD]", "zh"}]}]}]}], ")"}], "/.", 
              RowBox[{"{", 
               RowBox[{
                RowBox[{"k1", "\[Rule]", "kx"}], ",", 
                RowBox[{"k2", "\[Rule]", "ky"}], ",", 
                RowBox[{"k3", "\[Rule]", "kz"}]}], "}"}]}]}], ";", "\n", 
            "\[IndentingNewLine]", 
            RowBox[{"(*", " ", 
             RowBox[{"Semi", "-", 
              RowBox[{
              "analytical", " ", "Yukawa", " ", "integral", " ", "splitting", 
               " ", "slowly"}], "-", 
              RowBox[{
              "varying", " ", "function", " ", "into", " ", "nY", " ", 
               "intervals"}]}], " ", "*)"}], "\[IndentingNewLine]", 
            RowBox[{"coor", "=", 
             RowBox[{"{", "}"}]}], ";", "\[IndentingNewLine]", 
            RowBox[{"For", "[", 
             RowBox[{
              RowBox[{"ss", "=", "0"}], ",", 
              RowBox[{"ss", "<=", "nY"}], ",", 
              RowBox[{"ss", "++"}], ",", "\[IndentingNewLine]", 
              RowBox[{"coor", "=", 
               RowBox[{"AppendTo", "[", 
                RowBox[{"coor", ",", 
                 RowBox[{
                  RowBox[{
                   RowBox[{"-", "Pi"}], "/", "2"}], "+", 
                  RowBox[{"ss", " ", "*", 
                   RowBox[{"Pi", "/", "nY"}]}]}]}], "]"}]}]}], "]"}], ";", 
            "\[IndentingNewLine]", "\[IndentingNewLine]", 
            RowBox[{
             RowBox[{"termY", "[", 
              RowBox[{"n_", ",", "i_", ",", "j_"}], "]"}], ":=", 
             RowBox[{
              SuperscriptBox[
               RowBox[{"Cos", "[", 
                RowBox[{
                 FractionBox["1", "2"], 
                 RowBox[{"(", 
                  RowBox[{
                   RowBox[{"coor", "[", 
                    RowBox[{"[", 
                    RowBox[{"i", "+", "1"}], "]"}], "]"}], "+", 
                   RowBox[{"coor", "[", 
                    RowBox[{"[", "i", "]"}], "]"}]}], ")"}]}], "]"}], "2"], 
              SuperscriptBox[
               RowBox[{"Cos", "[", 
                RowBox[{
                 FractionBox["1", "2"], 
                 RowBox[{"(", 
                  RowBox[{
                   RowBox[{"coor", "[", 
                    RowBox[{"[", 
                    RowBox[{"j", "+", "1"}], "]"}], "]"}], "+", 
                   RowBox[{"coor", "[", 
                    RowBox[{"[", "j", "]"}], "]"}]}], ")"}]}], "]"}], "2"], 
              " ", "*", 
              RowBox[{"term5exp", "[", 
               RowBox[{"n", ",", 
                RowBox[{
                 FractionBox["1", "2"], 
                 RowBox[{"(", 
                  RowBox[{
                   RowBox[{"coor", "[", 
                    RowBox[{"[", 
                    RowBox[{"i", "+", "1"}], "]"}], "]"}], "+", 
                   RowBox[{"coor", "[", 
                    RowBox[{"[", "i", "]"}], "]"}]}], ")"}]}], ",", 
                RowBox[{
                 FractionBox["1", "2"], 
                 RowBox[{"(", 
                  RowBox[{
                   RowBox[{"coor", "[", 
                    RowBox[{"[", 
                    RowBox[{"j", "+", "1"}], "]"}], "]"}], "+", 
                   RowBox[{"coor", "[", 
                    RowBox[{"[", "j", "]"}], "]"}]}], ")"}]}]}], "]"}], "*", 
              RowBox[{"(", 
               RowBox[{
                RowBox[{"PY", "[", 
                 RowBox[{"n", ",", 
                  RowBox[{"coor", "[", 
                   RowBox[{"[", 
                    RowBox[{"i", "+", "1"}], "]"}], "]"}], ",", 
                  RowBox[{"coor", "[", 
                   RowBox[{"[", 
                    RowBox[{"j", "+", "1"}], "]"}], "]"}]}], "]"}], "+", 
                RowBox[{"PY", "[", 
                 RowBox[{"n", ",", 
                  RowBox[{"coor", "[", 
                   RowBox[{"[", "i", "]"}], "]"}], ",", 
                  RowBox[{"coor", "[", 
                   RowBox[{"[", "j", "]"}], "]"}]}], "]"}], "-", 
                RowBox[{"PY", "[", 
                 RowBox[{"n", ",", 
                  RowBox[{"coor", "[", 
                   RowBox[{"[", 
                    RowBox[{"i", "+", "1"}], "]"}], "]"}], ",", 
                  RowBox[{"coor", "[", 
                   RowBox[{"[", "j", "]"}], "]"}]}], "]"}], "-", 
                RowBox[{"PY", "[", 
                 RowBox[{"n", ",", 
                  RowBox[{"coor", "[", 
                   RowBox[{"[", "i", "]"}], "]"}], ",", 
                  RowBox[{"coor", "[", 
                   RowBox[{"[", 
                    RowBox[{"j", "+", "1"}], "]"}], "]"}]}], "]"}]}], 
               ")"}]}]}], ";", "\[IndentingNewLine]", "\[IndentingNewLine]", 
            RowBox[{
             RowBox[{"sumY", "[", 
              RowBox[{"b_", ",", "x_", ",", "y_"}], "]"}], "=", 
             RowBox[{
              UnderoverscriptBox["\[Sum]", 
               RowBox[{"n", "=", 
                RowBox[{"-", "nt"}]}], "nt"], 
              RowBox[{
               UnderoverscriptBox["\[Sum]", 
                RowBox[{"i", "=", "1"}], 
                RowBox[{
                 RowBox[{"Length", "[", "coor", "]"}], "-", "1"}]], 
               RowBox[{
                UnderoverscriptBox["\[Sum]", 
                 RowBox[{"j", "=", "1"}], 
                 RowBox[{
                  RowBox[{"Length", "[", "coor", "]"}], "-", "1"}]], 
                RowBox[{"termY", "[", 
                 RowBox[{"n", ",", "i", ",", "j"}], "]"}]}]}]}]}], ";", 
            "\[IndentingNewLine]", "\[IndentingNewLine]", 
            RowBox[{"ngt", "=", "5"}], ";", " ", 
            RowBox[{"(*", " ", 
             RowBox[{"number", " ", "of", " ", "Gaussian", " ", "functions"}],
              " ", "*)"}], "\[IndentingNewLine]", "\[IndentingNewLine]", 
            RowBox[{"(*", " ", 
             RowBox[{
             "Calculate", " ", "for", " ", "electron", " ", "polaronic", " ", 
              "radius"}], " ", "*)"}], "\[IndentingNewLine]", 
            RowBox[{"blist", "=", "bliste"}], ";", "\[IndentingNewLine]", 
            RowBox[{"vyuk", "=", 
             RowBox[{
              SuperscriptBox[
               RowBox[{"(", 
                FractionBox["Lx", "Pi"], ")"}], "2"], 
              SuperscriptBox[
               RowBox[{"(", 
                FractionBox["Ly", "Pi"], ")"}], "2"], 
              FractionBox["1", 
               SuperscriptBox["2", "4"]], 
              SuperscriptBox[
               RowBox[{"(", 
                FractionBox["Lz", "Pi"], ")"}], "2"], 
              RowBox[{"NIntegrate", "[", 
               RowBox[{
                RowBox[{"Re", "[", 
                 RowBox[{
                  RowBox[{"g", "[", "x", "]"}], " ", 
                  RowBox[{"g", "[", "y", "]"}], " ", 
                  RowBox[{"Exp", "[", 
                   RowBox[{
                    RowBox[{"-", "2"}], "a", " ", 
                    SqrtBox[
                    RowBox[{
                    SuperscriptBox[
                    RowBox[{"(", 
                    FractionBox["x", "kx"], ")"}], "2"], "+", 
                    SuperscriptBox[
                    RowBox[{"(", 
                    FractionBox["y", "ky"], ")"}], "2"]}]]}], "]"}], " ", 
                  RowBox[{
                   UnderoverscriptBox["\[Sum]", 
                    RowBox[{"ng", "=", "1"}], "ngt"], 
                   RowBox[{
                    RowBox[{"alist", "[", 
                    RowBox[{"[", "ng", "]"}], "]"}], " ", 
                    RowBox[{"Exp", "[", 
                    RowBox[{
                    RowBox[{"-", 
                    RowBox[{"blist", "[", 
                    RowBox[{"[", "ng", "]"}], "]"}]}], "*", 
                    SuperscriptBox[
                    RowBox[{"(", 
                    FractionBox["x", "kx"], ")"}], "2"]}], "]"}], " ", 
                    RowBox[{"Exp", "[", 
                    RowBox[{
                    RowBox[{"-", 
                    RowBox[{"blist", "[", 
                    RowBox[{"[", "ng", "]"}], "]"}]}], "*", 
                    SuperscriptBox[
                    RowBox[{"(", 
                    FractionBox["y", "ky"], ")"}], "2"]}], "]"}], " ", 
                    RowBox[{"sumY", "[", 
                    RowBox[{
                    RowBox[{"blist", "[", 
                    RowBox[{"[", "ng", "]"}], "]"}], ",", "x", ",", "y"}], 
                    "]"}]}]}]}], "]"}], ",", 
                RowBox[{"{", 
                 RowBox[{"x", ",", "0", ",", 
                  RowBox[{"Pi", "/", "50"}], ",", "Pi"}], "}"}], ",", 
                RowBox[{"{", 
                 RowBox[{"y", ",", "0", ",", 
                  RowBox[{"Pi", "/", "50"}], ",", "Pi"}], "}"}]}], "]"}]}]}], 
            ";", "\[IndentingNewLine]", 
            RowBox[{"vY30e", "=", 
             RowBox[{"Re", "[", 
              RowBox[{"vyuk", "/", "norm"}], "]"}]}], ";", 
            "\[IndentingNewLine]", "\[IndentingNewLine]", 
            RowBox[{"(*", " ", 
             RowBox[{
             "Calculate", " ", "for", " ", "hole", " ", "polaronic", " ", 
              "radius"}], " ", "*)"}], "\[IndentingNewLine]", 
            RowBox[{"blist", "=", "blisth"}], ";", "\[IndentingNewLine]", 
            RowBox[{"vyuk", "=", 
             RowBox[{
              SuperscriptBox[
               RowBox[{"(", 
                FractionBox["Lx", "Pi"], ")"}], "2"], 
              SuperscriptBox[
               RowBox[{"(", 
                FractionBox["Ly", "Pi"], ")"}], "2"], 
              FractionBox["1", 
               SuperscriptBox["2", "4"]], 
              SuperscriptBox[
               RowBox[{"(", 
                FractionBox["Lz", "Pi"], ")"}], "2"], 
              RowBox[{"NIntegrate", "[", 
               RowBox[{
                RowBox[{"Re", "[", 
                 RowBox[{
                  RowBox[{"g", "[", "x", "]"}], " ", 
                  RowBox[{"g", "[", "y", "]"}], " ", 
                  RowBox[{"Exp", "[", 
                   RowBox[{
                    RowBox[{"-", "2"}], "a", " ", 
                    SqrtBox[
                    RowBox[{
                    SuperscriptBox[
                    RowBox[{"(", 
                    FractionBox["x", "kx"], ")"}], "2"], "+", 
                    SuperscriptBox[
                    RowBox[{"(", 
                    FractionBox["y", "ky"], ")"}], "2"]}]]}], "]"}], " ", 
                  RowBox[{
                   UnderoverscriptBox["\[Sum]", 
                    RowBox[{"ng", "=", "1"}], "ngt"], 
                   RowBox[{
                    RowBox[{"alist", "[", 
                    RowBox[{"[", "ng", "]"}], "]"}], " ", 
                    RowBox[{"Exp", "[", 
                    RowBox[{
                    RowBox[{"-", 
                    RowBox[{"blist", "[", 
                    RowBox[{"[", "ng", "]"}], "]"}]}], "*", 
                    SuperscriptBox[
                    RowBox[{"(", 
                    FractionBox["x", "kx"], ")"}], "2"]}], "]"}], " ", 
                    RowBox[{"Exp", "[", 
                    RowBox[{
                    RowBox[{"-", 
                    RowBox[{"blist", "[", 
                    RowBox[{"[", "ng", "]"}], "]"}]}], "*", 
                    SuperscriptBox[
                    RowBox[{"(", 
                    FractionBox["y", "ky"], ")"}], "2"]}], "]"}], " ", 
                    RowBox[{"sumY", "[", 
                    RowBox[{
                    RowBox[{"blist", "[", 
                    RowBox[{"[", "ng", "]"}], "]"}], ",", "x", ",", "y"}], 
                    "]"}]}]}]}], "]"}], ",", 
                RowBox[{"{", 
                 RowBox[{"x", ",", "0", ",", 
                  RowBox[{"Pi", "/", "50"}], ",", "Pi"}], "}"}], ",", 
                RowBox[{"{", 
                 RowBox[{"y", ",", "0", ",", 
                  RowBox[{"Pi", "/", "50"}], ",", "Pi"}], "}"}]}], "]"}]}]}], 
            ";", "\[IndentingNewLine]", 
            RowBox[{"vY30h", "=", 
             RowBox[{"Re", "[", 
              RowBox[{"vyuk", "/", "norm"}], "]"}]}], ";", 
            "\[IndentingNewLine]", "\[IndentingNewLine]", 
            RowBox[{"vY30", "=", 
             RowBox[{
              RowBox[{"(", 
               RowBox[{"vY30e", "+", "vY30h"}], ")"}], "/", "2"}]}], ";"}], 
           "\[IndentingNewLine]", ",", "\[IndentingNewLine]", 
           RowBox[{
            RowBox[{"vY30", "=", "0"}], ";"}]}], "\[IndentingNewLine]", "]"}],
          ";", "\[IndentingNewLine]", "\[IndentingNewLine]", 
         RowBox[{"(*", " ", 
          RowBox[{
           RowBox[{"===", "===", "===", "===", "===", "===", "===", "==="}], 
           "="}], " ", "*)"}], "\[IndentingNewLine]", 
         RowBox[{"(*", " ", 
          RowBox[{"Print", " ", "partial", " ", "results"}], " ", "*)"}], 
         "\[IndentingNewLine]", 
         RowBox[{"Etot", "=", 
          RowBox[{"(", 
           RowBox[{"kinet", "+", 
            RowBox[{"2", "*", "pot"}], "+", "potYe", "+", "potYh", "-", "v30",
             "-", "vY30"}], ")"}]}], ";", "\[IndentingNewLine]", 
         RowBox[{"scan", "=", 
          RowBox[{"AppendTo", "[", 
           RowBox[{"scan", ",", 
            RowBox[{"{", 
             RowBox[{"\[Alpha]", ",", 
              RowBox[{"Etot", "*", "elv", "*", "1000"}]}], "}"}]}], "]"}]}], 
         ";", "\[IndentingNewLine]", 
         RowBox[{"Print", "[", 
          RowBox[{
          "\"\<\[Alpha]=\>\"", ",", "\[Alpha]", ",", "\"\<  a0(nm)=\>\"", ",", 
           RowBox[{
            RowBox[{"eps1", "/", 
             RowBox[{"(", 
              RowBox[{"2", "*", "\[Alpha]", "*", "mup"}], ")"}]}], "*", 
            RowBox[{"0.529177249", "/", "10"}]}], ",", "\"\<  Ekin(meV)=\>\"",
            ",", 
           RowBox[{"kinet", "*", "elv", "*", "1000"}], ",", 
           "\"\<  Vself(meV)=\>\"", ",", 
           RowBox[{"2", "*", "pot", "*", "elv", "*", "1000"}], ",", 
           "\"\<  VselfY(meV)=\>\"", ",", 
           RowBox[{
            RowBox[{"(", 
             RowBox[{"potYe", "+", "potYh"}], ")"}], "*", "elv", "*", 
            "1000"}], ",", "\"\<   Vcoul(meV)=\>\"", ",", 
           RowBox[{
            RowBox[{"-", "v30"}], "*", "elv", "*", "1000"}], ",", 
           "\"\<   Vyukawa(meV)=\>\"", ",", 
           RowBox[{
            RowBox[{"-", "vY30"}], "*", "elv", "*", "1000"}], ",", 
           "\"\<     Etot(meV)=\>\"", ",", 
           RowBox[{"Etot", "*", "elv", "*", "1000"}]}], "]"}], ";", 
         "\[IndentingNewLine]", 
         RowBox[{"If", "[", 
          RowBox[{
           RowBox[{
            RowBox[{"ii", ">", "1"}], "&&", 
            RowBox[{
             RowBox[{"scan", "[", 
              RowBox[{"[", 
               RowBox[{"ii", ",", "2"}], "]"}], "]"}], ">", 
             RowBox[{"scan", "[", 
              RowBox[{"[", 
               RowBox[{
                RowBox[{"ii", "-", "1"}], ",", "2"}], "]"}], "]"}]}]}], ",", 
           RowBox[{"Break", "[", "]"}]}], "]"}], ";", "\[IndentingNewLine]", 
         RowBox[{"check", "=", "0"}], ";", "\[IndentingNewLine]", 
         RowBox[{"If", "[", 
          RowBox[{
           RowBox[{"\[Alpha]", "==", "\[Alpha]max"}], ",", " ", 
           RowBox[{
            RowBox[{
            "Print", "[", "\"\<No maximum found in the range of \[Alpha]\>\"",
              "]"}], ";", 
            RowBox[{"check", "=", "1"}], ";"}]}], "]"}], ";", 
         "\[IndentingNewLine]", 
         RowBox[{"ii", "=", 
          RowBox[{"ii", "+", "1"}]}], ";"}]}], "\[IndentingNewLine]", "]"}], 
      ";", "\[IndentingNewLine]", 
      RowBox[{"(*", " ", 
       RowBox[{
        RowBox[{"===", "===", "===", "===", "===", "===", "===", "==="}], 
        "="}], " ", "*)"}], "\[IndentingNewLine]", "\[IndentingNewLine]", 
      RowBox[{"(*", " ", 
       RowBox[{
        RowBox[{"===", "===", "===", "===", "===", "===", "===", "==="}], 
        "="}], " ", "*)"}], "\[IndentingNewLine]", 
      RowBox[{"(*", " ", 
       RowBox[{
        RowBox[{"Re", "-", 
         RowBox[{
         "do", " ", "calculation", " ", "for", " ", "the", " ", "optimized", 
          " ", "variational", " ", "parameter"}]}], ",", " ", 
        RowBox[{"saving", " ", "magnitudes", " ", "of", " ", "interest"}]}], 
       " ", "*)"}], 
      RowBox[{"(*", " ", 
       RowBox[{
        RowBox[{"===", "===", "===", "===", "===", "===", "===", "==="}], 
        "="}], " ", "*)"}], "\[IndentingNewLine]", "\[IndentingNewLine]", 
      RowBox[{"\[Alpha]", "=", 
       RowBox[{"\[Alpha]", "-", "\[Alpha]step2"}]}], ";", 
      "\[IndentingNewLine]", 
      RowBox[{"a", "=", 
       RowBox[{"2", "*", "\[Alpha]", "*", 
        RowBox[{"mup", "/", "eps1"}]}]}], ";", " ", "\[IndentingNewLine]", 
      RowBox[{"kinet", "=", 
       RowBox[{
        RowBox[{
         RowBox[{"kx", "^", "2"}], "/", 
         RowBox[{"(", 
          RowBox[{"2", "*", "mup"}], ")"}]}], "+", 
        RowBox[{
         RowBox[{"ky", "^", "2"}], "/", 
         RowBox[{"(", 
          RowBox[{"2", "*", "mup"}], ")"}]}], "+", 
        RowBox[{
         RowBox[{"kz", "^", "2"}], "/", 
         RowBox[{"(", 
          RowBox[{"2", "*", "muz"}], ")"}]}], "+", 
        RowBox[{
         RowBox[{"a", "^", "2"}], "/", 
         RowBox[{"(", 
          RowBox[{"2", "*", "mup"}], ")"}]}]}]}], ";", "\[IndentingNewLine]", 
      RowBox[{
       RowBox[{"g", "[", "x_", "]"}], ":=", 
       RowBox[{
        RowBox[{
         RowBox[{"(", 
          RowBox[{"Pi", "-", "x"}], ")"}], " ", 
         RowBox[{"(", 
          RowBox[{"2", "+", 
           RowBox[{"Cos", "[", 
            RowBox[{"2", " ", "x"}], "]"}]}], ")"}]}], "+", 
        RowBox[{
         RowBox[{"3", "/", "2"}], " ", 
         RowBox[{"Sin", "[", 
          RowBox[{"2", "x"}], "]"}]}]}]}], ";", "\[IndentingNewLine]", 
      RowBox[{"Norm2z", "=", 
       RowBox[{"Integrate", "[", 
        RowBox[{
         RowBox[{
          RowBox[{
           RowBox[{"Cos", "[", 
            RowBox[{"kz", " ", "ze"}], "]"}], "^", "2"}], " ", 
          RowBox[{
           RowBox[{"Cos", "[", 
            RowBox[{"kz", " ", "zh"}], "]"}], "^", "2"}]}], ",", 
         RowBox[{"{", 
          RowBox[{"ze", ",", 
           RowBox[{
            RowBox[{"-", "Lz"}], "/", "2"}], ",", 
           RowBox[{"Lz", "/", "2"}]}], "}"}], ",", 
         RowBox[{"{", 
          RowBox[{"zh", ",", 
           RowBox[{
            RowBox[{"-", "Lz"}], "/", "2"}], ",", 
           RowBox[{"Lz", "/", "2"}]}], "}"}]}], "]"}]}], ";", 
      "\[IndentingNewLine]", 
      RowBox[{"norm", "=", 
       RowBox[{"Norm2z", " ", 
        RowBox[{
         RowBox[{"(", 
          RowBox[{"Lx", "/", "Pi"}], ")"}], "^", "2"}], " ", 
        RowBox[{
         RowBox[{"(", 
          RowBox[{"Ly", "/", "Pi"}], ")"}], "^", "2"}], " ", 
        RowBox[{"1", "/", 
         RowBox[{"2", "^", "4"}]}], " ", 
        RowBox[{"NIntegrate", "[", 
         RowBox[{
          RowBox[{
           RowBox[{"g", "[", "x", "]"}], " ", 
           RowBox[{"g", "[", "y", "]"}], " ", 
           RowBox[{"Exp", "[", 
            RowBox[{
             RowBox[{"-", "2"}], " ", "a", " ", 
             RowBox[{"Sqrt", "[", 
              RowBox[{
               RowBox[{
                RowBox[{"(", 
                 RowBox[{"x", "/", "kx"}], ")"}], "^", "2"}], "+", 
               RowBox[{
                RowBox[{"(", 
                 RowBox[{"y", "/", "ky"}], ")"}], "^", "2"}]}], "]"}]}], 
            "]"}]}], ",", 
          RowBox[{"{", 
           RowBox[{"x", ",", "0", ",", "Pi"}], "}"}], ",", 
          RowBox[{"{", 
           RowBox[{"y", ",", "0", ",", "Pi"}], "}"}]}], "]"}]}]}], ";", 
      "\[IndentingNewLine]", "\[IndentingNewLine]", 
      RowBox[{"(*", " ", 
       RowBox[{"===", "===", "===", "===", "===", "===", "===", "===", "=="}],
        " ", "*)"}], "\[IndentingNewLine]", 
      RowBox[{"(*", " ", 
       RowBox[{
        RowBox[{"Coulomb", " ", "term"}], ",", " ", 
        RowBox[{"atomic", " ", "units"}]}], " ", "*)"}], 
      "\[IndentingNewLine]", 
      RowBox[{
       RowBox[{"q", "[", "n_", "]"}], ":=", 
       RowBox[{
        RowBox[{"(", 
         RowBox[{
          RowBox[{"(", 
           RowBox[{"eps1", "-", "eps2"}], ")"}], "/", 
          RowBox[{"(", 
           RowBox[{"eps1", "+", "eps2"}], ")"}]}], ")"}], "^", 
        RowBox[{"Abs", "[", "n", "]"}]}]}], ";", "\[IndentingNewLine]", 
      RowBox[{
       RowBox[{"term5", "[", 
        RowBox[{"n_", ",", "ze_", ",", "zh_"}], "]"}], ":=", 
       RowBox[{"If", "[", 
        RowBox[{
         RowBox[{
          RowBox[{"Abs", "[", "n", "]"}], "<=", "5"}], ",", 
         RowBox[{
          RowBox[{"q", "[", "n", "]"}], "/", 
          RowBox[{"(", 
           RowBox[{"eps1", "*", 
            RowBox[{"Sqrt", "[", 
             RowBox[{
              RowBox[{
               RowBox[{"(", 
                RowBox[{"x", "/", "kx"}], ")"}], "^", "2"}], "+", 
              RowBox[{
               RowBox[{"(", 
                RowBox[{"y", "/", "ky"}], ")"}], "^", "2"}], "+", 
              RowBox[{
               RowBox[{"1", "/", 
                RowBox[{"kz", "^", "2"}]}], " ", 
               RowBox[{
                RowBox[{"(", 
                 RowBox[{"ze", "-", 
                  RowBox[{"zh", "*", 
                   RowBox[{
                    RowBox[{"(", 
                    RowBox[{"-", "1"}], ")"}], "^", "n"}]}], "-", 
                  RowBox[{"n", "*", "Pi"}]}], ")"}], "^", "2"}]}]}], "]"}]}], 
           ")"}]}], ",", 
         RowBox[{
          RowBox[{"q", "[", "n", "]"}], "/", 
          RowBox[{"(", 
           RowBox[{"eps1", "*", 
            RowBox[{"Sqrt", "[", 
             RowBox[{
              RowBox[{
               RowBox[{"(", 
                RowBox[{"x", "/", "kx"}], ")"}], "^", "2"}], "+", 
              RowBox[{
               RowBox[{"(", 
                RowBox[{"y", "/", "ky"}], ")"}], "^", "2"}], "+", 
              RowBox[{
               RowBox[{"1", "/", 
                RowBox[{"kz", "^", "2"}]}], " ", 
               RowBox[{
                RowBox[{"(", 
                 RowBox[{"n", "*", "Pi"}], ")"}], "^", "2"}]}]}], "]"}]}], 
           ")"}]}]}], "]"}]}], ";", "\[IndentingNewLine]", 
      RowBox[{"(*", " ", 
       RowBox[{
        RowBox[{
        "beyond", " ", "5", "th", " ", "term", " ", "we", " ", "approximate", 
         " ", "the", " ", "image", " ", "charge", " ", "position", " ", "as", 
         " ", "a", " ", "constant"}], ",", " ", 
        RowBox[{
        "which", " ", "saves", " ", "cpu", " ", "time", " ", "and", " ", 
         "gives", " ", "nearly", " ", "undistinguishible", " ", "results", 
         " ", "when", " ", "Lz", " ", "<<"}]}], " ", "*)"}], 
      "\[IndentingNewLine]", "\[IndentingNewLine]", 
      RowBox[{"If", "[", 
       RowBox[{
        RowBox[{"diel", "==", "1"}], ",", 
        RowBox[{"nt", "=", "20"}], ",", 
        RowBox[{"nt", "=", "0"}]}], "]"}], ";", "\[IndentingNewLine]", 
      RowBox[{
       RowBox[{"P", "[", 
        RowBox[{"ze_", ",", "zh_"}], "]"}], "=", 
       RowBox[{
        UnderoverscriptBox["\[Sum]", 
         RowBox[{"n", "=", 
          RowBox[{"-", "nt"}]}], "nt"], 
        RowBox[{"\[Integral]", 
         RowBox[{"\[Integral]", 
          RowBox[{
           RowBox[{"term5", "[", 
            RowBox[{"n", ",", "ze", ",", "zh"}], "]"}], 
           RowBox[{"\[DifferentialD]", "ze"}], 
           RowBox[{"\[DifferentialD]", "zh"}]}]}]}]}]}], ";", 
      "\[IndentingNewLine]", "\[IndentingNewLine]", 
      RowBox[{"(*", " ", 
       RowBox[{"Semi", "-", 
        RowBox[{
        "analytical", " ", "Coulomb", " ", "integral", " ", "splitting", " ", 
         "cosines", " ", "into", " ", "nC", " ", "intervals"}]}], " ", "*)"}],
       "\[IndentingNewLine]", 
      RowBox[{"coor", "=", 
       RowBox[{"{", "}"}]}], ";", "\[IndentingNewLine]", 
      RowBox[{"For", "[", 
       RowBox[{
        RowBox[{"ss", "=", "0"}], ",", 
        RowBox[{"ss", "<=", "nC"}], ",", 
        RowBox[{"ss", "++"}], ",", "\[IndentingNewLine]", 
        RowBox[{"coor", "=", 
         RowBox[{"AppendTo", "[", 
          RowBox[{"coor", ",", 
           RowBox[{
            RowBox[{
             RowBox[{"-", "Pi"}], "/", "2"}], "+", 
            RowBox[{"ss", " ", "*", 
             RowBox[{"Pi", "/", "nC"}]}]}]}], "]"}]}]}], "]"}], ";", 
      "\[IndentingNewLine]", "\[IndentingNewLine]", 
      RowBox[{
       RowBox[{"termC", "[", 
        RowBox[{"i_", ",", "j_"}], "]"}], ":=", 
       RowBox[{
        RowBox[{
         RowBox[{"Cos", "[", 
          RowBox[{
           RowBox[{"1", "/", "2"}], " ", 
           RowBox[{"(", 
            RowBox[{
             RowBox[{"coor", "[", 
              RowBox[{"[", 
               RowBox[{"i", "+", "1"}], "]"}], "]"}], "+", 
             RowBox[{"coor", "[", 
              RowBox[{"[", "i", "]"}], "]"}]}], ")"}]}], "]"}], "^", "2"}], 
        " ", 
        RowBox[{
         RowBox[{"Cos", "[", 
          RowBox[{
           RowBox[{"1", "/", "2"}], " ", 
           RowBox[{"(", 
            RowBox[{
             RowBox[{"coor", "[", 
              RowBox[{"[", 
               RowBox[{"j", "+", "1"}], "]"}], "]"}], "+", 
             RowBox[{"coor", "[", 
              RowBox[{"[", "j", "]"}], "]"}]}], ")"}]}], "]"}], "^", "2"}], 
        " ", "*", 
        RowBox[{"(", 
         RowBox[{
          RowBox[{"P", "[", 
           RowBox[{
            RowBox[{"coor", "[", 
             RowBox[{"[", 
              RowBox[{"i", "+", "1"}], "]"}], "]"}], ",", 
            RowBox[{"coor", "[", 
             RowBox[{"[", 
              RowBox[{"j", "+", "1"}], "]"}], "]"}]}], "]"}], "+", 
          RowBox[{"P", "[", 
           RowBox[{
            RowBox[{"coor", "[", 
             RowBox[{"[", "i", "]"}], "]"}], ",", 
            RowBox[{"coor", "[", 
             RowBox[{"[", "j", "]"}], "]"}]}], "]"}], "-", 
          RowBox[{"P", "[", 
           RowBox[{
            RowBox[{"coor", "[", 
             RowBox[{"[", 
              RowBox[{"i", "+", "1"}], "]"}], "]"}], ",", 
            RowBox[{"coor", "[", 
             RowBox[{"[", "j", "]"}], "]"}]}], "]"}], "-", 
          RowBox[{"P", "[", 
           RowBox[{
            RowBox[{"coor", "[", 
             RowBox[{"[", "i", "]"}], "]"}], ",", 
            RowBox[{"coor", "[", 
             RowBox[{"[", 
              RowBox[{"j", "+", "1"}], "]"}], "]"}]}], "]"}]}], ")"}]}]}], 
      ";", "\[IndentingNewLine]", 
      RowBox[{
       RowBox[{"sumC", "[", 
        RowBox[{"x_", ",", "y_"}], "]"}], "=", 
       RowBox[{
        UnderoverscriptBox["\[Sum]", 
         RowBox[{"i", "=", "1"}], 
         RowBox[{
          RowBox[{"Length", "[", "coor", "]"}], "-", "1"}]], 
        RowBox[{
         UnderoverscriptBox["\[Sum]", 
          RowBox[{"j", "=", "1"}], 
          RowBox[{
           RowBox[{"Length", "[", "coor", "]"}], "-", "1"}]], 
         RowBox[{"termC", "[", 
          RowBox[{"i", ",", "j"}], "]"}]}]}]}], ";", "\[IndentingNewLine]", 
      "\[IndentingNewLine]", 
      RowBox[{"vcoul", "=", 
       RowBox[{
        RowBox[{
         RowBox[{"(", 
          RowBox[{"Lx", "/", "Pi"}], ")"}], "^", "2"}], " ", 
        RowBox[{
         RowBox[{"(", 
          RowBox[{"Ly", "/", "Pi"}], ")"}], "^", "2"}], " ", 
        RowBox[{"1", "/", 
         RowBox[{"2", "^", "4"}]}], " ", 
        RowBox[{
         RowBox[{"(", 
          RowBox[{"Lz", "/", "Pi"}], ")"}], "^", "2"}], " ", 
        RowBox[{"NIntegrate", "[", 
         RowBox[{
          RowBox[{"Re", "[", 
           RowBox[{
            RowBox[{"g", "[", "x", "]"}], " ", 
            RowBox[{"g", "[", "y", "]"}], "  ", 
            RowBox[{"Exp", "[", 
             RowBox[{
              RowBox[{"-", "2"}], "a", " ", 
              RowBox[{"Sqrt", "[", 
               RowBox[{
                RowBox[{
                 RowBox[{"(", 
                  RowBox[{"x", "/", "kx"}], ")"}], "^", "2"}], "+", 
                RowBox[{
                 RowBox[{"(", 
                  RowBox[{"y", "/", "ky"}], ")"}], "^", "2"}]}], "]"}]}], 
             "]"}], 
            RowBox[{"sumC", "[", 
             RowBox[{"x", ",", "y"}], "]"}]}], "]"}], ",", 
          RowBox[{"{", 
           RowBox[{"x", ",", "0", ",", 
            RowBox[{"Pi", "/", "50"}], ",", "Pi"}], "}"}], ",", 
          RowBox[{"{", 
           RowBox[{"y", ",", "0", ",", 
            RowBox[{"Pi", "/", "50"}], ",", "Pi"}], "}"}]}], "]"}]}]}], ";", 
      "\[IndentingNewLine]", 
      RowBox[{"v30", "=", 
       RowBox[{"vcoul", "/", "norm"}]}], ";", "\[IndentingNewLine]", "\n", 
      RowBox[{"(*", " ", 
       RowBox[{"Calculate", " ", "bare", " ", "coulomb"}], " ", "*)"}], 
      "\[IndentingNewLine]", 
      RowBox[{"nt", "=", "0"}], ";", "\[IndentingNewLine]", 
      RowBox[{
       RowBox[{"P", "[", 
        RowBox[{"ze_", ",", "zh_"}], "]"}], "=", 
       RowBox[{
        UnderoverscriptBox["\[Sum]", 
         RowBox[{"n", "=", 
          RowBox[{"-", "nt"}]}], "nt"], 
        RowBox[{"\[Integral]", 
         RowBox[{"\[Integral]", 
          RowBox[{
           RowBox[{"term5", "[", 
            RowBox[{"n", ",", "ze", ",", "zh"}], "]"}], 
           RowBox[{"\[DifferentialD]", "ze"}], 
           RowBox[{"\[DifferentialD]", "zh"}]}]}]}]}]}], ";", 
      "\[IndentingNewLine]", 
      RowBox[{"coor", "=", 
       RowBox[{"{", "}"}]}], ";", "\[IndentingNewLine]", 
      RowBox[{"For", "[", 
       RowBox[{
        RowBox[{"ss", "=", "0"}], ",", 
        RowBox[{"ss", "<=", "nC"}], ",", 
        RowBox[{"ss", "++"}], ",", "\[IndentingNewLine]", 
        RowBox[{"coor", "=", 
         RowBox[{"AppendTo", "[", 
          RowBox[{"coor", ",", 
           RowBox[{
            RowBox[{
             RowBox[{"-", "Pi"}], "/", "2"}], "+", 
            RowBox[{"ss", " ", "*", 
             RowBox[{"Pi", "/", "nC"}]}]}]}], "]"}]}]}], "]"}], ";", 
      "\[IndentingNewLine]", "\n", 
      RowBox[{
       RowBox[{"termC", "[", 
        RowBox[{"i_", ",", "j_"}], "]"}], ":=", 
       RowBox[{
        RowBox[{
         RowBox[{"Cos", "[", 
          RowBox[{
           RowBox[{"1", "/", "2"}], " ", 
           RowBox[{"(", 
            RowBox[{
             RowBox[{"coor", "[", 
              RowBox[{"[", 
               RowBox[{"i", "+", "1"}], "]"}], "]"}], "+", 
             RowBox[{"coor", "[", 
              RowBox[{"[", "i", "]"}], "]"}]}], ")"}]}], "]"}], " ", "^", 
         "2"}], " ", 
        RowBox[{
         RowBox[{"Cos", "[", 
          RowBox[{
           RowBox[{"1", "/", "2"}], " ", 
           RowBox[{"(", 
            RowBox[{
             RowBox[{"coor", "[", 
              RowBox[{"[", 
               RowBox[{"j", "+", "1"}], "]"}], "]"}], "+", 
             RowBox[{"coor", "[", 
              RowBox[{"[", "j", "]"}], "]"}]}], ")"}]}], "]"}], "^", "2"}], 
        " ", "*", 
        RowBox[{"(", 
         RowBox[{
          RowBox[{"P", "[", 
           RowBox[{
            RowBox[{"coor", "[", 
             RowBox[{"[", 
              RowBox[{"i", "+", "1"}], "]"}], "]"}], ",", 
            RowBox[{"coor", "[", 
             RowBox[{"[", 
              RowBox[{"j", "+", "1"}], "]"}], "]"}]}], "]"}], "+", 
          RowBox[{"P", "[", 
           RowBox[{
            RowBox[{"coor", "[", 
             RowBox[{"[", "i", "]"}], "]"}], ",", 
            RowBox[{"coor", "[", 
             RowBox[{"[", "j", "]"}], "]"}]}], "]"}], "-", 
          RowBox[{"P", "[", 
           RowBox[{
            RowBox[{"coor", "[", 
             RowBox[{"[", 
              RowBox[{"i", "+", "1"}], "]"}], "]"}], ",", 
            RowBox[{"coor", "[", 
             RowBox[{"[", "j", "]"}], "]"}]}], "]"}], "-", 
          RowBox[{"P", "[", 
           RowBox[{
            RowBox[{"coor", "[", 
             RowBox[{"[", "i", "]"}], "]"}], ",", 
            RowBox[{"coor", "[", 
             RowBox[{"[", 
              RowBox[{"j", "+", "1"}], "]"}], "]"}]}], "]"}]}], ")"}]}]}], 
      ";", "\[IndentingNewLine]", 
      RowBox[{
       RowBox[{"sumC", "[", 
        RowBox[{"x_", ",", "y_"}], "]"}], "=", 
       RowBox[{
        UnderoverscriptBox["\[Sum]", 
         RowBox[{"i", "=", "1"}], 
         RowBox[{
          RowBox[{"Length", "[", "coor", "]"}], "-", "1"}]], 
        RowBox[{
         UnderoverscriptBox["\[Sum]", 
          RowBox[{"j", "=", "1"}], 
          RowBox[{
           RowBox[{"Length", "[", "coor", "]"}], "-", "1"}]], 
         RowBox[{"termC", "[", 
          RowBox[{"i", ",", "j"}], "]"}]}]}]}], ";", "\[IndentingNewLine]", 
      RowBox[{"vcoul", "=", 
       RowBox[{
        RowBox[{
         RowBox[{"(", 
          RowBox[{"Lx", "/", "Pi"}], ")"}], "^", "2"}], " ", 
        RowBox[{
         RowBox[{"(", 
          RowBox[{"Ly", "/", "Pi"}], ")"}], "^", "2"}], " ", 
        RowBox[{"1", "/", 
         RowBox[{"2", "^", "4"}]}], " ", 
        RowBox[{
         RowBox[{"(", 
          RowBox[{"Lz", "/", "Pi"}], ")"}], "^", "2"}], " ", 
        RowBox[{"NIntegrate", "[", 
         RowBox[{
          RowBox[{"Re", "[", 
           RowBox[{
            RowBox[{"g", "[", "x", "]"}], " ", 
            RowBox[{"g", "[", "y", "]"}], "  ", 
            RowBox[{"Exp", "[", 
             RowBox[{
              RowBox[{"-", "2"}], "a", " ", 
              RowBox[{"Sqrt", "[", 
               RowBox[{
                RowBox[{
                 RowBox[{"(", 
                  RowBox[{"x", "/", "kx"}], ")"}], "^", "2"}], "+", 
                RowBox[{
                 RowBox[{"(", 
                  RowBox[{"y", "/", "ky"}], ")"}], "^", "2"}]}], "]"}]}], 
             "]"}], 
            RowBox[{"sumC", "[", 
             RowBox[{"x", ",", "y"}], "]"}]}], "]"}], ",", 
          RowBox[{"{", 
           RowBox[{"x", ",", "0", ",", 
            RowBox[{"Pi", "/", "100"}], ",", "Pi"}], "}"}], ",", 
          RowBox[{"{", 
           RowBox[{"y", ",", "0", ",", 
            RowBox[{"Pi", "/", "100"}], ",", "Pi"}], "}"}]}], "]"}]}]}], ";", 
      "\[IndentingNewLine]", 
      RowBox[{"v30bare", "=", 
       RowBox[{"vcoul", "/", "norm"}]}], ";", "\[IndentingNewLine]", 
      "\[IndentingNewLine]", 
      RowBox[{"(*", " ", 
       RowBox[{
        RowBox[{"===", "===", "===", "===", "===", "===", "===", "==="}], 
        "="}], " ", "*)"}], "\[IndentingNewLine]", 
      RowBox[{"(*", " ", 
       RowBox[{
        RowBox[{"YUKAWA", " ", "term"}], ",", " ", 
        RowBox[{"atomic", " ", "units"}]}], " ", "*)"}], 
      "\[IndentingNewLine]", 
      RowBox[{"If", "[", 
       RowBox[{
        RowBox[{"Yukawa", "==", "\"\<ON\>\""}], ",", "\[IndentingNewLine]", 
        RowBox[{
         RowBox[{"Clear", "[", "n", "]"}], ";", "\[IndentingNewLine]", 
         RowBox[{
          RowBox[{"q", "[", "n_", "]"}], ":=", 
          RowBox[{
           RowBox[{"(", 
            RowBox[{
             RowBox[{"(", 
              RowBox[{"eQW", "-", "eout"}], ")"}], "/", 
             RowBox[{"(", 
              RowBox[{"eQW", "+", "eout"}], ")"}]}], ")"}], "^", 
           RowBox[{"Abs", "[", "n", "]"}]}]}], ";", "\[IndentingNewLine]", 
         RowBox[{
          RowBox[{"term5", "[", 
           RowBox[{"n_", ",", "ze_", ",", "zh_"}], "]"}], ":=", 
          RowBox[{"If", "[", 
           RowBox[{
            RowBox[{
             RowBox[{"Abs", "[", "n", "]"}], "\[LessEqual]", "5"}], ",", 
            RowBox[{
             RowBox[{"q", "[", "n", "]"}], "/", 
             RowBox[{"(", 
              RowBox[{"eQW", "*", 
               RowBox[{"Sqrt", "[", 
                RowBox[{
                 SuperscriptBox[
                  RowBox[{"(", 
                   FractionBox["x", "k1"], ")"}], "2"], "+", 
                 SuperscriptBox[
                  RowBox[{"(", 
                   FractionBox["y", "k2"], ")"}], "2"], "+", 
                 RowBox[{
                  FractionBox["1", 
                   SuperscriptBox["k3", "2"]], 
                  RowBox[{
                   RowBox[{"(", 
                    RowBox[{"ze", "-", 
                    RowBox[{"zh", "*", 
                    RowBox[{
                    RowBox[{"(", 
                    RowBox[{"-", "1"}], ")"}], "^", "n"}]}], "-", 
                    RowBox[{"n", "*", "Pi"}]}], ")"}], "^", "2"}]}]}], 
                "]"}]}], ")"}]}], ",", 
            RowBox[{
             RowBox[{"q", "[", "n", "]"}], "/", 
             RowBox[{"(", 
              RowBox[{"eQW", "*", 
               RowBox[{"Sqrt", "[", 
                RowBox[{
                 SuperscriptBox[
                  RowBox[{"(", 
                   FractionBox["x", "k1"], ")"}], "2"], "+", 
                 SuperscriptBox[
                  RowBox[{"(", 
                   FractionBox["y", "k2"], ")"}], "2"], "+", 
                 RowBox[{
                  FractionBox["1", 
                   SuperscriptBox["k3", "2"]], 
                  RowBox[{
                   RowBox[{"(", 
                    RowBox[{"n", "*", "Pi"}], ")"}], "^", "2"}]}]}], "]"}]}], 
              ")"}]}]}], "]"}]}], ";", "\n", "\[IndentingNewLine]", 
         RowBox[{
          RowBox[{"term5exp", "[", 
           RowBox[{"n_", ",", "ze_", ",", "zh_"}], "]"}], ":=", 
          RowBox[{"If", "[", 
           RowBox[{
            RowBox[{
             RowBox[{"Abs", "[", "n", "]"}], "\[LessEqual]", "5"}], ",", 
            RowBox[{"Exp", "[", 
             RowBox[{
              RowBox[{"-", 
               FractionBox["b", 
                SuperscriptBox["kz", "2"]]}], 
              RowBox[{
               RowBox[{"(", 
                RowBox[{"ze", "-", 
                 RowBox[{"zh", "*", 
                  RowBox[{
                   RowBox[{"(", 
                    RowBox[{"-", "1"}], ")"}], "^", "n"}]}], "-", 
                 RowBox[{"n", "*", "Pi"}]}], ")"}], "^", "2"}]}], "]"}], ",", 
            RowBox[{"Exp", "[", 
             RowBox[{
              RowBox[{"-", 
               FractionBox["b", 
                SuperscriptBox["kz", "2"]]}], 
              RowBox[{
               RowBox[{"(", 
                RowBox[{"n", "*", "Pi"}], ")"}], "^", "2"}]}], "]"}]}], 
           "]"}]}], ";", "\[IndentingNewLine]", 
         RowBox[{"(*", " ", 
          RowBox[{
           RowBox[{
           "beyond", " ", "5", "th", " ", "term", " ", "we", " ", 
            "approximate", " ", "the", " ", "image", " ", "charge", " ", 
            "position", " ", "as", " ", "a", " ", "constant"}], ",", " ", 
           RowBox[{
           "which", " ", "saves", " ", "cpu", " ", "time", " ", "and", " ", 
            "gives", " ", "nearly", " ", "undistinguishible", " ", "results", 
            " ", "when", " ", "Lz", " ", "<<"}]}], " ", "*)"}], 
         "\[IndentingNewLine]", "\[IndentingNewLine]", 
         RowBox[{"If", "[", 
          RowBox[{
           RowBox[{"diel", "==", "1"}], ",", 
           RowBox[{"nt", "=", "20"}], ",", 
           RowBox[{"nt", "=", "0"}]}], "]"}], ";", "\[IndentingNewLine]", 
         RowBox[{
          RowBox[{"PY", "[", 
           RowBox[{"n_", ",", "ze_", ",", "zh_"}], "]"}], "=", 
          RowBox[{
           RowBox[{"(", 
            RowBox[{"\[Integral]", 
             RowBox[{"\[Integral]", 
              RowBox[{
               RowBox[{"term5", "[", 
                RowBox[{"n", ",", "ze", ",", "zh"}], "]"}], 
               RowBox[{"\[DifferentialD]", "ze"}], 
               RowBox[{"\[DifferentialD]", "zh"}]}]}]}], ")"}], "/.", 
           RowBox[{"{", 
            RowBox[{
             RowBox[{"k1", "\[Rule]", "kx"}], ",", 
             RowBox[{"k2", "\[Rule]", "ky"}], ",", 
             RowBox[{"k3", "\[Rule]", "kz"}]}], "}"}]}]}], ";", "\n", 
         "\[IndentingNewLine]", 
         RowBox[{"(*", " ", 
          RowBox[{"Semi", "-", 
           RowBox[{
           "analytical", " ", "Yukawa", " ", "integral", " ", "splitting", 
            " ", "slowly"}], "-", 
           RowBox[{
           "varying", " ", "function", " ", "into", " ", "nY", " ", 
            "intervals"}]}], " ", "*)"}], "\[IndentingNewLine]", 
         RowBox[{"coor", "=", 
          RowBox[{"{", "}"}]}], ";", "\[IndentingNewLine]", 
         RowBox[{"For", "[", 
          RowBox[{
           RowBox[{"ss", "=", "0"}], ",", 
           RowBox[{"ss", "<=", "nY"}], ",", 
           RowBox[{"ss", "++"}], ",", "\[IndentingNewLine]", 
           RowBox[{"coor", "=", 
            RowBox[{"AppendTo", "[", 
             RowBox[{"coor", ",", 
              RowBox[{
               RowBox[{
                RowBox[{"-", "Pi"}], "/", "2"}], "+", 
               RowBox[{"ss", " ", "*", 
                RowBox[{"Pi", "/", "nY"}]}]}]}], "]"}]}]}], "]"}], ";", 
         "\[IndentingNewLine]", "\[IndentingNewLine]", 
         RowBox[{
          RowBox[{"termY", "[", 
           RowBox[{"n_", ",", "i_", ",", "j_"}], "]"}], ":=", 
          RowBox[{
           SuperscriptBox[
            RowBox[{"Cos", "[", 
             RowBox[{
              FractionBox["1", "2"], 
              RowBox[{"(", 
               RowBox[{
                RowBox[{"coor", "[", 
                 RowBox[{"[", 
                  RowBox[{"i", "+", "1"}], "]"}], "]"}], "+", 
                RowBox[{"coor", "[", 
                 RowBox[{"[", "i", "]"}], "]"}]}], ")"}]}], "]"}], "2"], 
           SuperscriptBox[
            RowBox[{"Cos", "[", 
             RowBox[{
              FractionBox["1", "2"], 
              RowBox[{"(", 
               RowBox[{
                RowBox[{"coor", "[", 
                 RowBox[{"[", 
                  RowBox[{"j", "+", "1"}], "]"}], "]"}], "+", 
                RowBox[{"coor", "[", 
                 RowBox[{"[", "j", "]"}], "]"}]}], ")"}]}], "]"}], "2"], " ", 
           "*", 
           RowBox[{"term5exp", "[", 
            RowBox[{"n", ",", 
             RowBox[{
              FractionBox["1", "2"], 
              RowBox[{"(", 
               RowBox[{
                RowBox[{"coor", "[", 
                 RowBox[{"[", 
                  RowBox[{"i", "+", "1"}], "]"}], "]"}], "+", 
                RowBox[{"coor", "[", 
                 RowBox[{"[", "i", "]"}], "]"}]}], ")"}]}], ",", 
             RowBox[{
              FractionBox["1", "2"], 
              RowBox[{"(", 
               RowBox[{
                RowBox[{"coor", "[", 
                 RowBox[{"[", 
                  RowBox[{"j", "+", "1"}], "]"}], "]"}], "+", 
                RowBox[{"coor", "[", 
                 RowBox[{"[", "j", "]"}], "]"}]}], ")"}]}]}], "]"}], "*", 
           RowBox[{"(", 
            RowBox[{
             RowBox[{"PY", "[", 
              RowBox[{"n", ",", 
               RowBox[{"coor", "[", 
                RowBox[{"[", 
                 RowBox[{"i", "+", "1"}], "]"}], "]"}], ",", 
               RowBox[{"coor", "[", 
                RowBox[{"[", 
                 RowBox[{"j", "+", "1"}], "]"}], "]"}]}], "]"}], "+", 
             RowBox[{"PY", "[", 
              RowBox[{"n", ",", 
               RowBox[{"coor", "[", 
                RowBox[{"[", "i", "]"}], "]"}], ",", 
               RowBox[{"coor", "[", 
                RowBox[{"[", "j", "]"}], "]"}]}], "]"}], "-", 
             RowBox[{"PY", "[", 
              RowBox[{"n", ",", 
               RowBox[{"coor", "[", 
                RowBox[{"[", 
                 RowBox[{"i", "+", "1"}], "]"}], "]"}], ",", 
               RowBox[{"coor", "[", 
                RowBox[{"[", "j", "]"}], "]"}]}], "]"}], "-", 
             RowBox[{"PY", "[", 
              RowBox[{"n", ",", 
               RowBox[{"coor", "[", 
                RowBox[{"[", "i", "]"}], "]"}], ",", 
               RowBox[{"coor", "[", 
                RowBox[{"[", 
                 RowBox[{"j", "+", "1"}], "]"}], "]"}]}], "]"}]}], ")"}]}]}], 
         ";", "\[IndentingNewLine]", "\[IndentingNewLine]", 
         RowBox[{
          RowBox[{"sumY", "[", 
           RowBox[{"b_", ",", "x_", ",", "y_"}], "]"}], "=", 
          RowBox[{
           UnderoverscriptBox["\[Sum]", 
            RowBox[{"n", "=", 
             RowBox[{"-", "nt"}]}], "nt"], 
           RowBox[{
            UnderoverscriptBox["\[Sum]", 
             RowBox[{"i", "=", "1"}], 
             RowBox[{
              RowBox[{"Length", "[", "coor", "]"}], "-", "1"}]], 
            RowBox[{
             UnderoverscriptBox["\[Sum]", 
              RowBox[{"j", "=", "1"}], 
              RowBox[{
               RowBox[{"Length", "[", "coor", "]"}], "-", "1"}]], 
             RowBox[{"termY", "[", 
              RowBox[{"n", ",", "i", ",", "j"}], "]"}]}]}]}]}], ";", 
         "\[IndentingNewLine]", "\[IndentingNewLine]", 
         RowBox[{"ngt", "=", "5"}], ";", " ", 
         RowBox[{"(*", " ", 
          RowBox[{"number", " ", "of", " ", "Gaussian", " ", "functions"}], 
          " ", "*)"}], "\[IndentingNewLine]", "\[IndentingNewLine]", 
         RowBox[{"(*", " ", 
          RowBox[{
          "Calculate", " ", "for", " ", "electron", " ", "polaronic", " ", 
           "radius"}], " ", "*)"}], "\[IndentingNewLine]", 
         RowBox[{"blist", "=", "bliste"}], ";", "\[IndentingNewLine]", 
         RowBox[{"vyuk", "=", 
          RowBox[{
           SuperscriptBox[
            RowBox[{"(", 
             FractionBox["Lx", "Pi"], ")"}], "2"], 
           SuperscriptBox[
            RowBox[{"(", 
             FractionBox["Ly", "Pi"], ")"}], "2"], 
           FractionBox["1", 
            SuperscriptBox["2", "4"]], 
           SuperscriptBox[
            RowBox[{"(", 
             FractionBox["Lz", "Pi"], ")"}], "2"], 
           RowBox[{"NIntegrate", "[", 
            RowBox[{
             RowBox[{"Re", "[", 
              RowBox[{
               RowBox[{"g", "[", "x", "]"}], " ", 
               RowBox[{"g", "[", "y", "]"}], " ", 
               RowBox[{"Exp", "[", 
                RowBox[{
                 RowBox[{"-", "2"}], "a", " ", 
                 SqrtBox[
                  RowBox[{
                   SuperscriptBox[
                    RowBox[{"(", 
                    FractionBox["x", "kx"], ")"}], "2"], "+", 
                   SuperscriptBox[
                    RowBox[{"(", 
                    FractionBox["y", "ky"], ")"}], "2"]}]]}], "]"}], " ", 
               RowBox[{
                UnderoverscriptBox["\[Sum]", 
                 RowBox[{"ng", "=", "1"}], "ngt"], 
                RowBox[{
                 RowBox[{"alist", "[", 
                  RowBox[{"[", "ng", "]"}], "]"}], " ", 
                 RowBox[{"Exp", "[", 
                  RowBox[{
                   RowBox[{"-", 
                    RowBox[{"blist", "[", 
                    RowBox[{"[", "ng", "]"}], "]"}]}], "*", 
                   SuperscriptBox[
                    RowBox[{"(", 
                    FractionBox["x", "kx"], ")"}], "2"]}], "]"}], " ", 
                 RowBox[{"Exp", "[", 
                  RowBox[{
                   RowBox[{"-", 
                    RowBox[{"blist", "[", 
                    RowBox[{"[", "ng", "]"}], "]"}]}], "*", 
                   SuperscriptBox[
                    RowBox[{"(", 
                    FractionBox["y", "ky"], ")"}], "2"]}], "]"}], " ", 
                 RowBox[{"sumY", "[", 
                  RowBox[{
                   RowBox[{"blist", "[", 
                    RowBox[{"[", "ng", "]"}], "]"}], ",", "x", ",", "y"}], 
                  "]"}]}]}]}], "]"}], ",", 
             RowBox[{"{", 
              RowBox[{"x", ",", "0", ",", 
               RowBox[{"Pi", "/", "50"}], ",", "Pi"}], "}"}], ",", 
             RowBox[{"{", 
              RowBox[{"y", ",", "0", ",", 
               RowBox[{"Pi", "/", "50"}], ",", "Pi"}], "}"}]}], "]"}]}]}], 
         ";", "\[IndentingNewLine]", 
         RowBox[{"vY30e", "=", 
          RowBox[{"Re", "[", 
           RowBox[{"vyuk", "/", "norm"}], "]"}]}], ";", "\[IndentingNewLine]",
          "\[IndentingNewLine]", 
         RowBox[{"(*", " ", 
          RowBox[{
          "Calculate", " ", "for", " ", "hole", " ", "polaronic", " ", 
           "radius"}], " ", "*)"}], "\[IndentingNewLine]", 
         RowBox[{"blist", "=", "blisth"}], ";", "\[IndentingNewLine]", 
         RowBox[{"vyuk", "=", 
          RowBox[{
           SuperscriptBox[
            RowBox[{"(", 
             FractionBox["Lx", "Pi"], ")"}], "2"], 
           SuperscriptBox[
            RowBox[{"(", 
             FractionBox["Ly", "Pi"], ")"}], "2"], 
           FractionBox["1", 
            SuperscriptBox["2", "4"]], 
           SuperscriptBox[
            RowBox[{"(", 
             FractionBox["Lz", "Pi"], ")"}], "2"], 
           RowBox[{"NIntegrate", "[", 
            RowBox[{
             RowBox[{"Re", "[", 
              RowBox[{
               RowBox[{"g", "[", "x", "]"}], " ", 
               RowBox[{"g", "[", "y", "]"}], " ", 
               RowBox[{"Exp", "[", 
                RowBox[{
                 RowBox[{"-", "2"}], "a", " ", 
                 SqrtBox[
                  RowBox[{
                   SuperscriptBox[
                    RowBox[{"(", 
                    FractionBox["x", "kx"], ")"}], "2"], "+", 
                   SuperscriptBox[
                    RowBox[{"(", 
                    FractionBox["y", "ky"], ")"}], "2"]}]]}], "]"}], " ", 
               RowBox[{
                UnderoverscriptBox["\[Sum]", 
                 RowBox[{"ng", "=", "1"}], "ngt"], 
                RowBox[{
                 RowBox[{"alist", "[", 
                  RowBox[{"[", "ng", "]"}], "]"}], " ", 
                 RowBox[{"Exp", "[", 
                  RowBox[{
                   RowBox[{"-", 
                    RowBox[{"blist", "[", 
                    RowBox[{"[", "ng", "]"}], "]"}]}], "*", 
                   SuperscriptBox[
                    RowBox[{"(", 
                    FractionBox["x", "kx"], ")"}], "2"]}], "]"}], " ", 
                 RowBox[{"Exp", "[", 
                  RowBox[{
                   RowBox[{"-", 
                    RowBox[{"blist", "[", 
                    RowBox[{"[", "ng", "]"}], "]"}]}], "*", 
                   SuperscriptBox[
                    RowBox[{"(", 
                    FractionBox["y", "ky"], ")"}], "2"]}], "]"}], " ", 
                 RowBox[{"sumY", "[", 
                  RowBox[{
                   RowBox[{"blist", "[", 
                    RowBox[{"[", "ng", "]"}], "]"}], ",", "x", ",", "y"}], 
                  "]"}]}]}]}], "]"}], ",", 
             RowBox[{"{", 
              RowBox[{"x", ",", "0", ",", 
               RowBox[{"Pi", "/", "50"}], ",", "Pi"}], "}"}], ",", 
             RowBox[{"{", 
              RowBox[{"y", ",", "0", ",", 
               RowBox[{"Pi", "/", "50"}], ",", "Pi"}], "}"}]}], "]"}]}]}], 
         ";", "\[IndentingNewLine]", 
         RowBox[{"vY30h", "=", 
          RowBox[{"Re", "[", 
           RowBox[{"vyuk", "/", "norm"}], "]"}]}], ";", "\[IndentingNewLine]",
          "\[IndentingNewLine]", 
         RowBox[{"vY30", "=", 
          RowBox[{
           RowBox[{"(", 
            RowBox[{"vY30e", "+", "vY30h"}], ")"}], "/", "2"}]}], ";", 
         "\[IndentingNewLine]", "\[IndentingNewLine]", 
         RowBox[{"(*", " ", 
          RowBox[{"Calculate", " ", "Bare", " ", "YUKAWA"}], " ", "*)"}], 
         "\[IndentingNewLine]", 
         RowBox[{"Clear", "[", "n", "]"}], ";", "\[IndentingNewLine]", 
         RowBox[{
          RowBox[{"q", "[", "n_", "]"}], ":=", 
          RowBox[{
           RowBox[{"(", 
            RowBox[{
             RowBox[{"(", 
              RowBox[{"eQW", "-", "eout"}], ")"}], "/", 
             RowBox[{"(", 
              RowBox[{"eQW", "+", "eout"}], ")"}]}], ")"}], "^", 
           RowBox[{"Abs", "[", "n", "]"}]}]}], ";", "\[IndentingNewLine]", 
         RowBox[{
          RowBox[{"term5", "[", 
           RowBox[{"n_", ",", "ze_", ",", "zh_"}], "]"}], ":=", 
          RowBox[{"If", "[", 
           RowBox[{
            RowBox[{
             RowBox[{"Abs", "[", "n", "]"}], "\[LessEqual]", "5"}], ",", 
            RowBox[{
             RowBox[{"q", "[", "n", "]"}], "/", 
             RowBox[{"(", 
              RowBox[{"eQW", "*", 
               RowBox[{"Sqrt", "[", 
                RowBox[{
                 SuperscriptBox[
                  RowBox[{"(", 
                   FractionBox["x", "k1"], ")"}], "2"], "+", 
                 SuperscriptBox[
                  RowBox[{"(", 
                   FractionBox["y", "k2"], ")"}], "2"], "+", 
                 RowBox[{
                  FractionBox["1", 
                   SuperscriptBox["k3", "2"]], 
                  RowBox[{
                   RowBox[{"(", 
                    RowBox[{"ze", "-", 
                    RowBox[{"zh", "*", 
                    RowBox[{
                    RowBox[{"(", 
                    RowBox[{"-", "1"}], ")"}], "^", "n"}]}], "-", 
                    RowBox[{"n", "*", "Pi"}]}], ")"}], "^", "2"}]}]}], 
                "]"}]}], ")"}]}], ",", 
            RowBox[{
             RowBox[{"q", "[", "n", "]"}], "/", 
             RowBox[{"(", 
              RowBox[{"eQW", "*", 
               RowBox[{"Sqrt", "[", 
                RowBox[{
                 SuperscriptBox[
                  RowBox[{"(", 
                   FractionBox["x", "k1"], ")"}], "2"], "+", 
                 SuperscriptBox[
                  RowBox[{"(", 
                   FractionBox["y", "k2"], ")"}], "2"], "+", 
                 RowBox[{
                  FractionBox["1", 
                   SuperscriptBox["k3", "2"]], 
                  RowBox[{
                   RowBox[{"(", 
                    RowBox[{"n", "*", "Pi"}], ")"}], "^", "2"}]}]}], "]"}]}], 
              ")"}]}]}], "]"}]}], ";", "\n", "\[IndentingNewLine]", 
         RowBox[{
          RowBox[{"term5exp", "[", 
           RowBox[{"n_", ",", "ze_", ",", "zh_"}], "]"}], ":=", 
          RowBox[{"If", "[", 
           RowBox[{
            RowBox[{
             RowBox[{"Abs", "[", "n", "]"}], "\[LessEqual]", "5"}], ",", 
            RowBox[{"Exp", "[", 
             RowBox[{
              RowBox[{"-", 
               FractionBox["b", 
                SuperscriptBox["kz", "2"]]}], 
              RowBox[{
               RowBox[{"(", 
                RowBox[{"ze", "-", 
                 RowBox[{"zh", "*", 
                  RowBox[{
                   RowBox[{"(", 
                    RowBox[{"-", "1"}], ")"}], "^", "n"}]}], "-", 
                 RowBox[{"n", "*", "Pi"}]}], ")"}], "^", "2"}]}], "]"}], ",", 
            RowBox[{"Exp", "[", 
             RowBox[{
              RowBox[{"-", 
               FractionBox["b", 
                SuperscriptBox["kz", "2"]]}], 
              RowBox[{
               RowBox[{"(", 
                RowBox[{"n", "*", "Pi"}], ")"}], "^", "2"}]}], "]"}]}], 
           "]"}]}], ";", "\[IndentingNewLine]", 
         RowBox[{"(*", " ", 
          RowBox[{
           RowBox[{
           "beyond", " ", "5", "th", " ", "term", " ", "we", " ", 
            "approximate", " ", "the", " ", "image", " ", "charge", " ", 
            "position", " ", "as", " ", "a", " ", "constant"}], ",", " ", 
           RowBox[{
           "which", " ", "saves", " ", "cpu", " ", "time", " ", "and", " ", 
            "gives", " ", "nearly", " ", "undistinguishible", " ", "results", 
            " ", "when", " ", "Lz", " ", "<<"}]}], " ", "*)"}], 
         "\[IndentingNewLine]", "\[IndentingNewLine]", 
         RowBox[{"nt", "=", "0"}], ";", "\[IndentingNewLine]", 
         RowBox[{
          RowBox[{"PY", "[", 
           RowBox[{"n_", ",", "ze_", ",", "zh_"}], "]"}], "=", 
          RowBox[{
           RowBox[{"(", 
            RowBox[{"\[Integral]", 
             RowBox[{"\[Integral]", 
              RowBox[{
               RowBox[{"term5", "[", 
                RowBox[{"n", ",", "ze", ",", "zh"}], "]"}], 
               RowBox[{"\[DifferentialD]", "ze"}], 
               RowBox[{"\[DifferentialD]", "zh"}]}]}]}], ")"}], "/.", 
           RowBox[{"{", 
            RowBox[{
             RowBox[{"k1", "\[Rule]", "kx"}], ",", 
             RowBox[{"k2", "\[Rule]", "ky"}], ",", 
             RowBox[{"k3", "\[Rule]", "kz"}]}], "}"}]}]}], ";", "\n", 
         "\[IndentingNewLine]", 
         RowBox[{"(*", " ", 
          RowBox[{"Semi", "-", 
           RowBox[{
           "analytical", " ", "Yukawa", " ", "integral", " ", "splitting", 
            " ", "slowly"}], "-", 
           RowBox[{
           "varying", " ", "function", " ", "into", " ", "nY", " ", 
            "intervals"}]}], " ", "*)"}], "\[IndentingNewLine]", 
         RowBox[{"coor", "=", 
          RowBox[{"{", "}"}]}], ";", "\[IndentingNewLine]", 
         RowBox[{"For", "[", 
          RowBox[{
           RowBox[{"ss", "=", "0"}], ",", 
           RowBox[{"ss", "<=", "nY"}], ",", 
           RowBox[{"ss", "++"}], ",", "\[IndentingNewLine]", 
           RowBox[{"coor", "=", 
            RowBox[{"AppendTo", "[", 
             RowBox[{"coor", ",", 
              RowBox[{
               RowBox[{
                RowBox[{"-", "Pi"}], "/", "2"}], "+", 
               RowBox[{"ss", " ", "*", 
                RowBox[{"Pi", "/", "nY"}]}]}]}], "]"}]}]}], "]"}], ";", 
         "\[IndentingNewLine]", "\[IndentingNewLine]", 
         RowBox[{
          RowBox[{"termY", "[", 
           RowBox[{"n_", ",", "i_", ",", "j_"}], "]"}], ":=", 
          RowBox[{
           SuperscriptBox[
            RowBox[{"Cos", "[", 
             RowBox[{
              FractionBox["1", "2"], 
              RowBox[{"(", 
               RowBox[{
                RowBox[{"coor", "[", 
                 RowBox[{"[", 
                  RowBox[{"i", "+", "1"}], "]"}], "]"}], "+", 
                RowBox[{"coor", "[", 
                 RowBox[{"[", "i", "]"}], "]"}]}], ")"}]}], "]"}], "2"], 
           SuperscriptBox[
            RowBox[{"Cos", "[", 
             RowBox[{
              FractionBox["1", "2"], 
              RowBox[{"(", 
               RowBox[{
                RowBox[{"coor", "[", 
                 RowBox[{"[", 
                  RowBox[{"j", "+", "1"}], "]"}], "]"}], "+", 
                RowBox[{"coor", "[", 
                 RowBox[{"[", "j", "]"}], "]"}]}], ")"}]}], "]"}], "2"], " ", 
           "*", 
           RowBox[{"term5exp", "[", 
            RowBox[{"n", ",", 
             RowBox[{
              FractionBox["1", "2"], 
              RowBox[{"(", 
               RowBox[{
                RowBox[{"coor", "[", 
                 RowBox[{"[", 
                  RowBox[{"i", "+", "1"}], "]"}], "]"}], "+", 
                RowBox[{"coor", "[", 
                 RowBox[{"[", "i", "]"}], "]"}]}], ")"}]}], ",", 
             RowBox[{
              FractionBox["1", "2"], 
              RowBox[{"(", 
               RowBox[{
                RowBox[{"coor", "[", 
                 RowBox[{"[", 
                  RowBox[{"j", "+", "1"}], "]"}], "]"}], "+", 
                RowBox[{"coor", "[", 
                 RowBox[{"[", "j", "]"}], "]"}]}], ")"}]}]}], "]"}], "*", 
           RowBox[{"(", 
            RowBox[{
             RowBox[{"PY", "[", 
              RowBox[{"n", ",", 
               RowBox[{"coor", "[", 
                RowBox[{"[", 
                 RowBox[{"i", "+", "1"}], "]"}], "]"}], ",", 
               RowBox[{"coor", "[", 
                RowBox[{"[", 
                 RowBox[{"j", "+", "1"}], "]"}], "]"}]}], "]"}], "+", 
             RowBox[{"PY", "[", 
              RowBox[{"n", ",", 
               RowBox[{"coor", "[", 
                RowBox[{"[", "i", "]"}], "]"}], ",", 
               RowBox[{"coor", "[", 
                RowBox[{"[", "j", "]"}], "]"}]}], "]"}], "-", 
             RowBox[{"PY", "[", 
              RowBox[{"n", ",", 
               RowBox[{"coor", "[", 
                RowBox[{"[", 
                 RowBox[{"i", "+", "1"}], "]"}], "]"}], ",", 
               RowBox[{"coor", "[", 
                RowBox[{"[", "j", "]"}], "]"}]}], "]"}], "-", 
             RowBox[{"PY", "[", 
              RowBox[{"n", ",", 
               RowBox[{"coor", "[", 
                RowBox[{"[", "i", "]"}], "]"}], ",", 
               RowBox[{"coor", "[", 
                RowBox[{"[", 
                 RowBox[{"j", "+", "1"}], "]"}], "]"}]}], "]"}]}], ")"}]}]}], 
         ";", "\[IndentingNewLine]", "\[IndentingNewLine]", 
         RowBox[{
          RowBox[{"sumY", "[", 
           RowBox[{"b_", ",", "x_", ",", "y_"}], "]"}], "=", 
          RowBox[{
           UnderoverscriptBox["\[Sum]", 
            RowBox[{"n", "=", 
             RowBox[{"-", "nt"}]}], "nt"], 
           RowBox[{
            UnderoverscriptBox["\[Sum]", 
             RowBox[{"i", "=", "1"}], 
             RowBox[{
              RowBox[{"Length", "[", "coor", "]"}], "-", "1"}]], 
            RowBox[{
             UnderoverscriptBox["\[Sum]", 
              RowBox[{"j", "=", "1"}], 
              RowBox[{
               RowBox[{"Length", "[", "coor", "]"}], "-", "1"}]], 
             RowBox[{"termY", "[", 
              RowBox[{"n", ",", "i", ",", "j"}], "]"}]}]}]}]}], ";", 
         "\[IndentingNewLine]", "\[IndentingNewLine]", 
         RowBox[{"ngt", "=", "5"}], ";", " ", 
         RowBox[{"(*", " ", 
          RowBox[{"number", " ", "of", " ", "Gaussian", " ", "functions"}], 
          " ", "*)"}], "\[IndentingNewLine]", "\[IndentingNewLine]", 
         RowBox[{"(*", " ", 
          RowBox[{
          "Calculate", " ", "for", " ", "electron", " ", "polaronic", " ", 
           "radius"}], " ", "*)"}], "\[IndentingNewLine]", 
         RowBox[{"blist", "=", "bliste"}], ";", "\[IndentingNewLine]", 
         RowBox[{"vyuk", "=", 
          RowBox[{
           SuperscriptBox[
            RowBox[{"(", 
             FractionBox["Lx", "Pi"], ")"}], "2"], 
           SuperscriptBox[
            RowBox[{"(", 
             FractionBox["Ly", "Pi"], ")"}], "2"], 
           FractionBox["1", 
            SuperscriptBox["2", "4"]], 
           SuperscriptBox[
            RowBox[{"(", 
             FractionBox["Lz", "Pi"], ")"}], "2"], 
           RowBox[{"NIntegrate", "[", 
            RowBox[{
             RowBox[{"Re", "[", 
              RowBox[{
               RowBox[{"g", "[", "x", "]"}], " ", 
               RowBox[{"g", "[", "y", "]"}], " ", 
               RowBox[{"Exp", "[", 
                RowBox[{
                 RowBox[{"-", "2"}], "a", " ", 
                 SqrtBox[
                  RowBox[{
                   SuperscriptBox[
                    RowBox[{"(", 
                    FractionBox["x", "kx"], ")"}], "2"], "+", 
                   SuperscriptBox[
                    RowBox[{"(", 
                    FractionBox["y", "ky"], ")"}], "2"]}]]}], "]"}], " ", 
               RowBox[{
                UnderoverscriptBox["\[Sum]", 
                 RowBox[{"ng", "=", "1"}], "ngt"], 
                RowBox[{
                 RowBox[{"alist", "[", 
                  RowBox[{"[", "ng", "]"}], "]"}], " ", 
                 RowBox[{"Exp", "[", 
                  RowBox[{
                   RowBox[{"-", 
                    RowBox[{"blist", "[", 
                    RowBox[{"[", "ng", "]"}], "]"}]}], "*", 
                   SuperscriptBox[
                    RowBox[{"(", 
                    FractionBox["x", "kx"], ")"}], "2"]}], "]"}], " ", 
                 RowBox[{"Exp", "[", 
                  RowBox[{
                   RowBox[{"-", 
                    RowBox[{"blist", "[", 
                    RowBox[{"[", "ng", "]"}], "]"}]}], "*", 
                   SuperscriptBox[
                    RowBox[{"(", 
                    FractionBox["y", "ky"], ")"}], "2"]}], "]"}], " ", 
                 RowBox[{"sumY", "[", 
                  RowBox[{
                   RowBox[{"blist", "[", 
                    RowBox[{"[", "ng", "]"}], "]"}], ",", "x", ",", "y"}], 
                  "]"}]}]}]}], "]"}], ",", 
             RowBox[{"{", 
              RowBox[{"x", ",", "0", ",", 
               RowBox[{"Pi", "/", "50"}], ",", "Pi"}], "}"}], ",", 
             RowBox[{"{", 
              RowBox[{"y", ",", "0", ",", 
               RowBox[{"Pi", "/", "50"}], ",", "Pi"}], "}"}]}], "]"}]}]}], 
         ";", "\[IndentingNewLine]", 
         RowBox[{"vY30ebare", "=", 
          RowBox[{"Re", "[", 
           RowBox[{"vyuk", "/", "norm"}], "]"}]}], ";", "\[IndentingNewLine]",
          "\[IndentingNewLine]", 
         RowBox[{"(*", " ", 
          RowBox[{
          "Calculate", " ", "for", " ", "hole", " ", "polaronic", " ", 
           "radius"}], " ", "*)"}], "\[IndentingNewLine]", 
         RowBox[{"blist", "=", "blisth"}], ";", "\[IndentingNewLine]", 
         RowBox[{"vyuk", "=", 
          RowBox[{
           SuperscriptBox[
            RowBox[{"(", 
             FractionBox["Lx", "Pi"], ")"}], "2"], 
           SuperscriptBox[
            RowBox[{"(", 
             FractionBox["Ly", "Pi"], ")"}], "2"], 
           FractionBox["1", 
            SuperscriptBox["2", "4"]], 
           SuperscriptBox[
            RowBox[{"(", 
             FractionBox["Lz", "Pi"], ")"}], "2"], 
           RowBox[{"NIntegrate", "[", 
            RowBox[{
             RowBox[{"Re", "[", 
              RowBox[{
               RowBox[{"g", "[", "x", "]"}], " ", 
               RowBox[{"g", "[", "y", "]"}], " ", 
               RowBox[{"Exp", "[", 
                RowBox[{
                 RowBox[{"-", "2"}], "a", " ", 
                 SqrtBox[
                  RowBox[{
                   SuperscriptBox[
                    RowBox[{"(", 
                    FractionBox["x", "kx"], ")"}], "2"], "+", 
                   SuperscriptBox[
                    RowBox[{"(", 
                    FractionBox["y", "ky"], ")"}], "2"]}]]}], "]"}], " ", 
               RowBox[{
                UnderoverscriptBox["\[Sum]", 
                 RowBox[{"ng", "=", "1"}], "ngt"], 
                RowBox[{
                 RowBox[{"alist", "[", 
                  RowBox[{"[", "ng", "]"}], "]"}], " ", 
                 RowBox[{"Exp", "[", 
                  RowBox[{
                   RowBox[{"-", 
                    RowBox[{"blist", "[", 
                    RowBox[{"[", "ng", "]"}], "]"}]}], "*", 
                   SuperscriptBox[
                    RowBox[{"(", 
                    FractionBox["x", "kx"], ")"}], "2"]}], "]"}], " ", 
                 RowBox[{"Exp", "[", 
                  RowBox[{
                   RowBox[{"-", 
                    RowBox[{"blist", "[", 
                    RowBox[{"[", "ng", "]"}], "]"}]}], "*", 
                   SuperscriptBox[
                    RowBox[{"(", 
                    FractionBox["y", "ky"], ")"}], "2"]}], "]"}], " ", 
                 RowBox[{"sumY", "[", 
                  RowBox[{
                   RowBox[{"blist", "[", 
                    RowBox[{"[", "ng", "]"}], "]"}], ",", "x", ",", "y"}], 
                  "]"}]}]}]}], "]"}], ",", 
             RowBox[{"{", 
              RowBox[{"x", ",", "0", ",", 
               RowBox[{"Pi", "/", "50"}], ",", "Pi"}], "}"}], ",", 
             RowBox[{"{", 
              RowBox[{"y", ",", "0", ",", 
               RowBox[{"Pi", "/", "50"}], ",", "Pi"}], "}"}]}], "]"}]}]}], 
         ";", "\[IndentingNewLine]", 
         RowBox[{"vY30hbare", "=", 
          RowBox[{"Re", "[", 
           RowBox[{"vyuk", "/", "norm"}], "]"}]}], ";", "\[IndentingNewLine]",
          "\[IndentingNewLine]", 
         RowBox[{"vY30bare", "=", 
          RowBox[{
           RowBox[{"(", 
            RowBox[{"vY30ebare", "+", "vY30hbare"}], ")"}], "/", "2"}]}], 
         ";"}], "\[IndentingNewLine]", ",", "\[IndentingNewLine]", 
        RowBox[{
         RowBox[{"vY30", "=", "0"}], ";", "\[IndentingNewLine]", 
         RowBox[{"vY30bare", "=", "0"}], ";"}]}], "\[IndentingNewLine]", 
       "]"}], ";", "\[IndentingNewLine]", "\[IndentingNewLine]", 
      RowBox[{"(*", " ", 
       RowBox[{"Electron", "-", 
        RowBox[{"hole", " ", "overlap", " ", "integral", " ", "squared"}]}], 
       " ", "*)"}], "\[IndentingNewLine]", 
      RowBox[{"Seh", "=", 
       RowBox[{
        RowBox[{"1", "/", 
         RowBox[{"Sqrt", "[", "norm", "]"}]}], "*", 
        RowBox[{"(", 
         RowBox[{
          RowBox[{"(", 
           RowBox[{"Lx", "*", "Ly", "*", "Lz"}], ")"}], "/", "8"}], ")"}]}]}],
       ";", "\[IndentingNewLine]", 
      RowBox[{"Sehanal", "=", 
       RowBox[{"Sqrt", "[", 
        RowBox[{
         RowBox[{"8", "/", 
          RowBox[{"(", 
           RowBox[{"9", "*", "Pi"}], ")"}]}], "*", "Lx", "*", "Ly", "*", 
         RowBox[{"a", "^", "2"}]}], "]"}]}], ";", "\[IndentingNewLine]", 
      "\[IndentingNewLine]", 
      RowBox[{"Etot", "=", 
       RowBox[{"(", 
        RowBox[{"kinet", "+", 
         RowBox[{"2", "*", "pot"}], "+", "potYe", "+", "potYh", "-", "v30", 
         "-", "vY30"}], ")"}]}], ";", "\[IndentingNewLine]", 
      "\[IndentingNewLine]", 
      StyleBox[
       RowBox[{"(*", " ", 
        RowBox[{
         RowBox[{"===", "===", "===", "===", "===", "===", "===", "==="}], 
         "="}], " ", "*)"}],
       FontSize->16], 
      StyleBox["\[IndentingNewLine]",
       FontSize->16], 
      StyleBox[
       RowBox[{"(*", "       ", 
        RowBox[{"Print", " ", "results"}], "       ", "*)"}],
       FontSize->16], " ", "\[IndentingNewLine]", 
      StyleBox[
       RowBox[{"(*", " ", 
        RowBox[{
         RowBox[{"===", "===", "===", "===", "===", "===", "===", "==="}], 
         "="}], " ", "*)"}],
       FontSize->16], "\[IndentingNewLine]", "\[IndentingNewLine]", 
      RowBox[{"Print", "[", 
       RowBox[{
       "\"\<\[Alpha]=\>\"", ",", "\[Alpha]", ",", "\"\<  a0(nm)=\>\"", ",", 
        RowBox[{
         RowBox[{"eps1", "/", 
          RowBox[{"(", 
           RowBox[{"2", "*", "\[Alpha]", "*", "mup"}], ")"}]}], "*", 
         RowBox[{"0.529177249", "/", "10"}]}], ",", "\"\<  Ekin(meV)=\>\"", 
        ",", 
        RowBox[{"kinet", "*", "elv", "*", "1000"}], ",", 
        "\"\<  Vself(meV)=\>\"", ",", 
        RowBox[{"2", "*", "pot", "*", "elv", "*", "1000"}], ",", 
        "\"\<  VselfYe(meV)=\>\"", ",", 
        RowBox[{"potYe", "*", "elv", "*", "1000"}], ",", 
        "\"\<  VselfYh(meV)=\>\"", ",", 
        RowBox[{"potYh", "*", "elv", "*", "1000"}], ",", 
        "\"\<   Vcoul(meV)=\>\"", ",", 
        RowBox[{
         RowBox[{"-", "v30"}], "*", "elv", "*", "1000"}], ",", 
        "\"\<   Vyukawa(meV)=\>\"", ",", 
        RowBox[{
         RowBox[{"-", "vY30"}], "*", "elv", "*", "1000"}], ",", 
        "\"\<     Etot(meV)=\>\"", ",", 
        RowBox[{"Etot", "*", "elv", "*", "1000"}], ",", 
        "\"\<  Vbarecoul(meV)\>\"", ",", 
        RowBox[{
         RowBox[{"-", "v30bare"}], "*", "elv", "*", "1000"}], ",", 
        "\"\<  VbareYukawa(meV)\>\"", ",", 
        RowBox[{
         RowBox[{"-", "vY30bare"}], "*", "elv", "*", "1000"}], ",", 
        "\"\<  Seh^2=\>\"", ",", 
        RowBox[{"Seh", "^", "2"}], " ", ",", "\"\<  Seh^2 (analytical)=\>\"", 
        ",", 
        RowBox[{"Sehanal", "^", "2"}]}], "]"}], ";", "\[IndentingNewLine]", 
      "\n", 
      RowBox[{"(*", " ", 
       RowBox[{"Write", " ", "down", " ", "on", " ", "disk", " ", "file"}], 
       " ", "*)"}], "\[IndentingNewLine]", 
      RowBox[{"str", "=", 
       RowBox[{"OpenWrite", "[", "\"\<output.txt\>\"", "]"}]}], ";", 
      "\[IndentingNewLine]", 
      RowBox[{"WriteString", "[", 
       RowBox[{"str", ",", "\[Alpha]", ",", "\"\<  \>\"", ",", 
        RowBox[{
         RowBox[{"eps1", "/", 
          RowBox[{"(", 
           RowBox[{"2", "*", "\[Alpha]", "*", "mup"}], ")"}]}], "*", 
         RowBox[{"0.529177249", "/", "10"}]}], ",", "\"\<  \>\"", ",", 
        RowBox[{"kinet", "*", "elv", "*", "1000"}], ",", "\"\<  \>\"", ",", 
        RowBox[{"2", "*", "pot", "*", "elv", "*", "1000"}], ",", "\"\<  \>\"",
         ",", 
        RowBox[{"potYe", "*", "elv", "*", "1000"}], ",", "\"\<  \>\"", ",", 
        RowBox[{"potYh", "*", "elv", "*", "1000"}], ",", "\"\<  \>\"", ",", 
        " ", 
        RowBox[{
         RowBox[{"-", "v30"}], "*", "elv", "*", "1000"}], ",", "\"\<  \>\"", 
        ",", " ", 
        RowBox[{
         RowBox[{"-", "vY30"}], "*", "elv", "*", "1000"}], ",", "\"\<  \>\"", 
        ",", " ", 
        RowBox[{"Etot", "*", "elv", "*", "1000"}], ",", "\"\<  \>\"", ",", 
        " ", 
        RowBox[{
         RowBox[{"-", "v30bare"}], "*", "elv", "*", "1000"}], ",", 
        "\"\<  \>\"", ",", " ", 
        RowBox[{
         RowBox[{"-", "vY30bare"}], "*", "elv", "*", "1000"}], ",", 
        "\"\<  \>\"", ",", " ", 
        RowBox[{
         RowBox[{"scan", "[", 
          RowBox[{"[", 
           RowBox[{
            RowBox[{"Length", "[", "scan", "]"}], ",", "2"}], "]"}], "]"}], 
         "-", 
         RowBox[{"scan", "[", 
          RowBox[{"[", 
           RowBox[{
            RowBox[{
             RowBox[{"Length", "[", "scan", "]"}], "-", "1"}], ",", "2"}], 
           "]"}], "]"}]}], ",", "\"\<  \>\"", ",", " ", 
        RowBox[{"Seh", "^", "2"}], ",", "\"\<  \\n\>\""}], "]"}], ";", 
      "\[IndentingNewLine]", 
      RowBox[{"Close", "[", "str", "]"}], ";"}], ",", "\n", 
     "\[IndentingNewLine]", 
     RowBox[{
      RowBox[{"str", "=", 
       RowBox[{"OpenWrite", "[", "\"\<output.txt\>\"", "]"}]}], ";", 
      "\[IndentingNewLine]", 
      RowBox[{"WriteString", "[", 
       RowBox[{
       "str", ",", "\"\<No maximum found in the range of \[Alpha]\>\"", ",", 
        "\"\<  \\n\>\""}], "]"}], ";", "\[IndentingNewLine]", 
      RowBox[{"Close", "[", "str", "]"}], ";"}]}], "\[IndentingNewLine]", 
    "]"}], ";"}]}]], "Input",
 CellChangeTimes->{{3.8986816461374855`*^9, 3.898681727923998*^9}, {
   3.898681942325672*^9, 3.898681953099903*^9}, {3.898682010336142*^9, 
   3.8986820329118752`*^9}, {3.8986821052743883`*^9, 
   3.8986821168480167`*^9}, {3.8986825180367336`*^9, 
   3.8986825184290123`*^9}, {3.8986843566524487`*^9, 
   3.8986843850857143`*^9}, {3.898684446971371*^9, 3.8986844475987873`*^9}, {
   3.898684485011891*^9, 3.898684537927983*^9}, {3.8986845764612193`*^9, 
   3.8986846098749056`*^9}, {3.898684663043335*^9, 3.8986848217258515`*^9}, {
   3.8986848576298337`*^9, 3.8986848584966135`*^9}, {3.898684909003196*^9, 
   3.8986849492402782`*^9}, {3.898685329717311*^9, 3.8986853737792635`*^9}, {
   3.898685463966978*^9, 3.8986854956546955`*^9}, {3.898701405396392*^9, 
   3.898701427948264*^9}, 3.8987014801585712`*^9, 3.89870153376058*^9, 
   3.8987016403826056`*^9, 3.8987016804540343`*^9, {3.8987017339297557`*^9, 
   3.8987017430560317`*^9}, {3.8987018197867928`*^9, 
   3.8987018908059387`*^9}, {3.898701927115244*^9, 3.898701949874879*^9}, {
   3.8987020457438965`*^9, 3.898702131270218*^9}, {3.8987021740655584`*^9, 
   3.8987021980940037`*^9}, {3.8987022435782075`*^9, 3.898702254170789*^9}, 
   3.8987031080092807`*^9, {3.8987552863737807`*^9, 3.8987552883961744`*^9}, {
   3.898755384691422*^9, 3.898755525947274*^9}, {3.8987556071032305`*^9, 
   3.898755609162983*^9}, {3.8987556406111455`*^9, 3.8987556707430005`*^9}, {
   3.8987777061912603`*^9, 3.8987777492000446`*^9}, {3.8987777848868895`*^9, 
   3.8987778149597816`*^9}, {3.8987778552301016`*^9, 3.898777867769391*^9}, {
   3.898779497111697*^9, 3.8987795449222364`*^9}}]
}, Open  ]]
}, Open  ]]
},
WindowSize->{942, 731},
WindowMargins->{{Automatic, 379}, {Automatic, 92}},
FrontEndVersion->"8.0 for Microsoft Windows (64-bit) (February 23, 2011)",
StyleDefinitions->FrontEnd`FileName[{"Article"}, "JournalArticle.nb", 
  CharacterEncoding -> "WindowsANSI"]
]
(* End of Notebook Content *)

(* Internal cache information *)
(*CellTagsOutline
CellTagsIndex->{}
*)
(*CellTagsIndex
CellTagsIndex->{}
*)
(*NotebookFileOutline
Notebook[{
Cell[557, 20, 631, 10, 39, "Abstract"],
Cell[CellGroupData[{
Cell[1213, 34, 515, 9, 75, "Section"],
Cell[1731, 45, 365, 5, 42, "Author"],
Cell[CellGroupData[{
Cell[2121, 54, 363, 5, 22, "Author"],
Cell[2487, 61, 280, 4, 15, "Institution"],
Cell[2770, 67, 408, 8, 16, "Institution"]
}, Open  ]],
Cell[CellGroupData[{
Cell[3215, 80, 709, 12, 44, "Subsubsection"],
Cell[3927, 94, 866, 12, 24, "Text"],
Cell[4796, 108, 11869, 309, 1212, "Input"],
Cell[16668, 419, 12498, 347, 1120, "Input"],
Cell[29169, 768, 35486, 877, 2475, "Input"],
Cell[64658, 1647, 131336, 3209, 9507, "Input"]
}, Open  ]]
}, Open  ]]
}
]
*)

(* End of internal cache information *)
